# Supplementary material for: Assessment of the association between body composition and risk of non-alcoholic fatty liver
Source: PLoS One. 2021 Apr 1;16(4):e0249223. doi: 10.1371/journal.pone.0249223 (PMC8016222; doi:10.1371/journal.pone.0249223)
Supplement: S1 Dataset — (CSV) [file pone.0249223.s003.csv]

Code	Sex	Age	Menopause	Weight	Height	Wirst	BMI	Waist	Hip_ratio	WHR	WHtR	ABSI	AVI	BAI	Conicity	LAP	VAI	PA	Smoking	FBS	Fast_Insulin	Two_Hour_Glucose	Two_Hour_Insulin	HOMA_IR	HOMA_B	HOMA_S	Vit_D	LDL	HDL	TG	TC	SBP	DBP	ALT	AST	GGT	Fatty_Liver_Steatosis	Fatty_Liver_Steatosis_Cat	FLI	LAF	RAF	LLF	RLF	LTF	RTF	Trunk_Fat	Total_Fat	LAFF	RAFF
1	1	24	0	66.9350579805177	163.895714270475	16.5	18.3662764861947	78.1228662565845	86.7947384144936	.900087582308319	.476662044546567	.087662454169775	12.2069315746475	23.3658547493171	1.12152419585478	24.9881245268794	4.67086176115765	32.309596543957	2	85.7915264177427	3.56830248366896	109.615450835554	31.953356458107	.848356105253333	64.7520581018762	85.3165331337368	35.3666355041787	65.4861016501673	48.3451143735729	168.652041868918	172.320659278776	10.6948925526231	10.6520038075745	14.9345584708499	11.1148886389565	11.69	147.9392357	1	33.80294761	1641.328825	1127.178851	1186.500415	928.1102419	1768.83327690302	1871.8308233947	1458.748218	9394.26402306708	2009.563	2188.805
2	1	32	0	71.1324215291825	179.178463667704	15.5	22.0825813256379	82.7739084998611	98.3171559253824	.841907068209766	.461963490508378	.078562868607804	13.7035360219448	22.9921402770359	1.20524703625921	33.9457581238533	4.39897531187866	32.1845092962612	1	94.2536248656688	5.42651663534343	115.350669855252	31.5425377013162	.986174838745501	35.0813168601599	75.5398595830047	35.0199923862237	76.3323426881107	49.8579694470682	169.156705012472	154.058504196582	10.3185766142124	8.8313454812509	37.0350400821771	25.0435194275924	16.58	173.8894501	1	24.29672822	901.845058	509.1313849	1356.77931	1483.583221	3492.86654757452	2776.88366925577	2476.20165	14469.9924703455	2089.335	2038.824
3	1	31	0	80.353371433448	165.911074948817	16	23.7559128259018	89.3936981000879	99.7609742169734	.896078840465838	.538804887664464	.083982358453104	15.9830285901212	28.6818023907478	1.17846324736269	46.7249613785803	4.56285232431615	29.9160748959403	1	97.9241999881197	7.17160948825767	91.9755174586317	46.7576509132341	.95344660419505	89.8666855289484	100.043880795129	33.2935441746959	95.4900743988401	50.1213971851685	169.651596585347	168.657752965082	11.9432338881888	7.72737025422684	47.3316574495693	15.422364261467	20.68	139.9021447	1	21.86009983	794.9016119	1572.548743	667.6358478	1213.94419	4821.39797793934	4952.87544152234	1474.758963	21951.171386987	1845.724	1962.503
4	1	24	0	61.7589474181295	160.526513885125	16.6	18.4989472068264	89.9555912786163	86.7326995071489	1.03715890073503	.560378401682541	.101505622758576	16.1847697935807	24.644468140329	1.33053134116412	53.7076484009809	5.55086160519931	32.6856998879812	2	82.3032072375645	4.68711386676296	106.406364718714	29.2707108857576	.605152947374154	71.7064320319332	80.7350843134191	35.5480615072884	77.6990466166171	52.7649175636761	190.614053811296	174.680961738923	14.2303121896693	6.85420518088213	29.3721047404688	26.8625256466912	18.44	161.0595494	1	31.65157655	1695.787548	1650.588845	800.213061	1570.008297	1756.23313730466	2141.63515515975	977.4306616	9392.42798063788	1491.275	1851.874
5	1	25	0	68.0668786621391	178.953672350908	16.6	19.9130341166165	78.9363126335084	82.8112653075659	.953207420999235	.441099149274361	.080318373013089	12.4625189274212	16.5922250600974	1.17422879737646	20.9238172227834	3.21604689657373	32.8378992788494	2	85.2201340976171	3.32800159159524	94.5219474284386	41.3553125073668	.71479462551069	52.2692387725692	99.5563552551903	37.7013174985768	86.8777808337472	53.8295663772296	132.977964843158	155.73646904435	11.5977769332167	7.05130018608761	23.5708166150289	21.2283833206748	11.38	176.0129213	1	35.59749434	834.3482162	1007.483777	1598.223551	1392.162974	2074.99920684495	2256.33471523179	3562.545152	10530.953911948	1884.031	1758.248
6	1	22	0	65.6122206741566	170.623712695524	18.7	20.8949496077548	78.4382790191594	89.8621229830605	.872873647041984	.459714993771889	.079155447861661	12.3056605668576	22.3197279267842	1.16045654935608	25.2049591768522	4.32718781972905	30.719058567076	1	89.2608689909684	2.3977369866916	83.2510911801364	33.4215992299141	.620702032593545	78.7543611344881	77.8697155711416	33.5380281941616	69.9840304351528	48.502536537766	166.122702997236	175.56275323208	11.3035082171555	6.89448556435527	20.4388590595045	15.0120370562654	26.2	153.8163336	1	24.794514	1434.928097	1183.819679	1147.654305	627.5905687	1907.66286828148	1961.21050571674	1158.29778	9639.24437906826	1949.575	1955.731
7	1	25	0	66.1393410659366	174.17976141558	16.6	18.4465193847427	74.8594230520248	83.5319716466183	.896176895820408	.429782555927469	.081246502572204	11.2084286324841	18.3375962720281	1.11452263093982	16.215679032471	3.39502816726468	33.2901591617265	1	72.2046100790612	3.01623692595604	89.5544215178234	36.3394492270891	.763684012982412	81.2235301104374	71.2787279754411	38.3029846235877	67.6509264140623	54.9377970400237	145.670054355869	170.081569725007	11.4383055637736	6.73076287561562	9.32496033981442	20.7920850698138	16.39	194.8734824	1	30.89332286	1792.277777	1021.969415	1829.520506	1125.111175	1568.13189783134	1770.82097757375	5608.946721	9031.96112427395	1791.257	2179.294
8	1	20	0	70.7556513992313	184.191236333427	18	19.2379707161163	78.0470706860651	78.5953594609164	.993023903973314	.423728469604182	.080096945231611	12.183380752883	13.4407907418148	1.1552714058463	20.3906858187436	3.32798552854123	33.7933780327439	2	86.9585536392697	2.5904559581395	102.071564040307	35.2763681550277	.872566217568237	49.2553233975195	73.4275524537952	31.3681875669863	77.1422198541404	54.4344826720626	138.4221091785	158.726041793707	10.3383478921605	6.34411371315073	26.7429226772947	16.0181928549428	22.37	170.4044085	1	21.1471674	1438.544248	1045.362242	804.6480414	294.9972238	1867.59348757914	1971.39184415573	2308.227642	9835.61679073318	2052.105	1710.081
9	1	19	0	66.1601741789491	177.252735359652	14.7	19.300624949683	85.4900973484328	89.5747681320354	.954399315021595	.482306223229617	.089242506098482	14.6177511039258	19.9573840249404	1.28377072157333	43.829204731066	5.07946705231777	33.9828348740702	1	77.5688507573796	5.45586153495242	98.9556386026379	17.2983227204531	.924231428344501	41.8032193969702	73.7479208256264	28.0536796455272	72.4747498880606	53.3855112734309	189.455061975459	156.766417224426	12.1907430361025	8.09534871727228	35.116914381797	17.7132499629515	15.95	202.0127316	1	19.08010422	-9.348463616	2821.430604	3000.186559	1885.397587	1618.78893373068	1874.30101100472	3845.691152	10245.1940872561	2942.054	1884.774
10	1	33	0	77.5936390354764	173.927906947065	14.6	20.6815023577074	96.8686522556236	114.139075594547	.848689651208738	.556947151011859	.097486370040161	18.7675757715287	31.7600083872143	1.33054122375087	59.205807763071	5.03796562512019	26.7464786904166	1	103.493448730296	5.73455783724785	96.1339386926556	39.0643489177746	.86215334502049	35.1206751372665	76.2309470902255	22.279347331234	91.6785208016518	51.2201850192214	164.545972999214	172.400933024328	12.6883798278068	8.19225164982781	31.0425664135546	23.4903144094278	9.56	161.0908133	1	6.934436851	395.1987562	1460.279352	775.0059606	914.6170353	4912.73125488078	4507.34581943834	1296.376811	24009.086867678	1629.693	1282.423
11	1	29	0	80.346878530574	179.288175513386	18.2585345504922	25.8782964111306	84.7476955943275	89.6461988404044	.936936250783037	.559505782701308	.0128943684305414	14.9916300314217	33.8369778344058	1.0970207682054	9.52900780038908	5.96980198931124	22.7150399748352	2	87.6495678311039	4.8316038277655	107.671847940088	47.2717453854857	.784669708535657	63.6947371982969	75.4602867546782	29.3178522698872	79.0707740481448	49.100459717738	178.474307833239	158.642408627347	11.7196708368894	5.38793062432669	21.9354505689407	10.609042702592	30.7841318569845	215.4296543	1	24.44383331	2742.973159	3472.386773	4691.857451	4107.768301	1346.60593478475	1412.82533452613	6039.411363	9673.9168283093	2274.891	1871.138
12	1	25	0	66.284325890083	163.941723333701	15.6	21.1815391189884	79.49249138101	93.8956978793722	.846604191420294	.484882614166525	.081097914169534	12.6386140889798	26.7312928051057	1.14693534508339	26.7830014397139	3.41890367975902	31.4602467268123	2	77.3057839623652	1.89950942259748	105.060441026217	39.8025322030298	.625490522198379	59.0281304589007	91.6502724267775	36.5414298104588	80.4304411049816	60.883828973514	163.682721980003	167.214287633251	11.3809391854593	8.24643829723063	25.9655934718467	27.9324461189099	24.63	158.3514153	1	15.06972599	2017.055183	1523.280278	1243.522322	504.9131485	2157.46059034427	1752.62426232803	593.4449544	9828.53466917732	2323.978	2275.06
14	1	22	0	63.3217492172116	166.857347342593	17.4	18.2413537509274	80.0067878974951	92.7184252000297	.86290063409607	.479492148063605	.089381874189408	12.8026934376026	25.0177849483834	1.19150687508963	26.3600271222566	4.42658722810798	30.7867022355204	2	82.2625255395542	3.7247235215691	89.9107547207677	28.3785329631064	.686718796915375	60.0738379084214	95.9765704665915	39.8414221964777	98.2341864274349	48.3458306006505	155.576770869666	134.194323057309	10.873829950855	8.5024519608327	26.6249600776064	17.7132499629515	7.44	177.4701308	1	21.38681698	756.3522811	690.7347395	441.5505853	1079.536505	2236.83924155193	2228.06170818512	2764.034213	10538.2696599554	2379.47	2200.101
16	1	22	0	66.2065953569618	158.64426912507		19.7148190686858	79.9818222679314	91.5768615564157	.873384618216675	.504158282609478	.087012952125939	12.7947177470819	27.8299278270499	1.13586407337641	30.8138593061477	4.65739692464649	29.9028825691785	2	78.4930292511126	3.51546504790895	98.1301255047583	37.7856731321663	.857504439610057	77.2131677926518	94.5904050441459	33.4694386512274	80.4296680344851	51.8449636728328	182.166325960716	159.572881405475	9.29015979584074	6.70311059870292	22.509551121766	25.5299885793356	30.13	169.9504286	1	17.88768163	423.1220626	946.3080371	902.1756594	940.3229367	2145.29632608173	1838.26910465723	3050.562504	9504.47886476468	2166.538	1373.517
17	1	35	0	66.9979337543482	162.47348521548	15.4593456449365	20.9555244610528	82.4101918926171	82.7442459112208	.980094048118917	.652745860759751	.00801549096850795	11.0418389239057	30.6294264898752	1.15408824108599	45.323363226722	8.08477757597575	26.2782060214959	1	87.2424029692775	3.19311262904666	111.51700509277	36.6536175684887	.618493157615885	69.7205943448935	83.2196146548813	24.7253246672335	84.2570891410869	47.5143305164238	151.430482876021	144.833243615867	11.5379674378957	6.7137815413822	38.6280946359475	10.0753921388532	21.1711866793339	161.7271185	1	25.70015927	1044.147441	1659.06579	932.9872367	1690.682327	531.764165614732	2869.89848821395	3154.330847	17691.7106172041	1745.186	1602.562
18	1	33	0	69.8748348894442	165.074377445955	16.0038023699744	26.6000877773622	92.4756607066083	91.3763169691665	.627021156306728	.439824238026631	.0151233284870686	15.3712849522562	23.4021768644452	1.19258565114578	25.7424243297428	7.63377552427119	24.7655423915858	1	96.6364373196848	8.6488339224481	116.160524652747	34.3750741345575	.951077089210739	53.7474481258541	82.9385569177975	36.035385821524	81.1002375787066	39.6745976002421	167.845475263603	163.042617890969	13.5173053048376	8.68889025796088	15.5330148673384	20.5782380917954	18.6799340351572	145.7961251	1	15.97812475	985.4709358	1096.568897	971.8399977	827.7381792	4702.13070305181	1709.51955927012	697.3142515	8579.08188560396	1431.74	1691.296
19	1	19	0	66.2363297122938	174.544994660857	14.0330812832108	21.5769676388591	89.2432142183534	85.852303082851	.776452954797423	.400171656008752	.012035284746351	11.3535614117282	17.631978678517	1.09262859091687	25.044368956238	8.47217047773302	26.2887743499305	1	94.5874753595854	5.14047198015323	117.126986692034	21.2841621001717	.770884179017739	74.7178129837848	90.2772855825606	27.2563438303769	88.8641845751263	46.3402296998538	159.610000739049	161.412911387888	12.0860039340798	8.46107274910319	34.4459833386791	22.3398497483431	29.6475908978609	198.8372309	1	29.96132043	3159.479552	1835.959443	3942.555231	1921.402208	4670.25655173347	941.39603181975	5005.967195	14593.9875791228	2313.001	1447.056
20	1	23	0	61.7362100505852	187.017161427357	16.7	21.7469224076194	74.524547102832	90.6174810702505	.822408063241765	.398490419456931	.069945548206465	11.1082896902802	17.4315208605395	1.18999077728839	19.2355926734495	3.84475371127587	34.3381289793178	1	68.9918746147305	4.45468294603052	110.814865163411	35.0994441506919	.625013583176769	61.3592745189089	77.9934284510819	30.1617519400315	68.4788849158213	54.7356902642641	178.874273463443	161.353981259745	11.9897594862996	8.14688409767987	30.3641269914806	24.3593597587897	9.66	121.1924745	1	31.86545787	915.7231514	1255.944542	1639.887503	499.0707819	1525.3820088692	1909.7005911608	1154.302597	9952.51869222557	2331.86	2846.131
23	1	26	0	78.3982597768772	176.186102710781	14.5	27.1250882001477	87.9841529794649	89.8544759819051	.979184976797184	.499381912794199	.073423969560521	15.4830935132809	20.4222012434808	1.21007021897421	46.4724048304904	4.51732463860746	31.6450879886397	1	100.161382432561	8.20697376233875	106.150298203356	51.7555039246799	.513303919229656	97.3073298962554	79.2635343915026	28.1265285593254	88.5693602866377	48.9240222930675	179.082557426154	181.396358003258	11.7365883928069	9.15569689518889	46.7270399136469	15.5730798016302	26.79	206.1201802	1	24.73759782	1090.22381	1415.863613	2177.208962	3102.008754	4304.97665193252	4634.70133682131	5189.736056	17605.3042524291	2210.682	1578.367
24	1	25	0	71.2970629136835	153.244112607092	16.6557870619872	22.060942966229	74.0820739640039	111.411275621271	.844684611566481	.404669971328985	.0160332233665104	17.776631274377	38.2102876553545	1.20143221516046	79.5714321408886	4.39309765421785	30.3831978523958	1	83.8873907012749	4.03762552599364	92.4477467781398	19.3014818402007	1.03902077034814	73.6847679742496	73.2928812995669	36.0527105587244	94.8616472971335	48.5283102432732	180.225767255179	142.181395807856	11.9263654449853	6.905513483705	29.8668673722714	20.8550598573056	6.59185928065563	179.4634021	1	26.8926296	303.2447492	716.7481069	875.768367	907.2097125	3630.65999711398	4368.19494400697	2392.631422	12813.3805572943	1851.391	1954.849
25	1	33	0	75.0146952667565	171.371510714118	16.2804808900692	24.4210830815719	84.6288473741733	90.4969026677863	.465125869796611	.440870543468918	.0031263612274488	17.8924554246478	31.5624043448479	1.34085093173198	32.6343023313675	4.87878146738512	31.274884647908	1	96.7526502789406	5.28797894679446	111.83424252909	41.6074737737363	1.23225801735185	78.2734643304721	82.921858595073	43.9924537860497	77.933906807797	41.5419448370812	207.815152609255	168.709679377716	10.17809437041	7.88971999199712	26.3701444610488	48.0153319686651	8.36090833012713	190.4869895	1	18.38197381	1596.852149	2460.63019	3171.143141	4634.913757	2404.52812552394	3062.17635473149	2835.007175	12889.8429137407	1851.763	2105.125
26	1	21	0	64.3068456660694	161.627474274646	15.2	20.2706526629481	75.8793986226956	86.2875018506311	.87937878598047	.469470917387208	.080282545177837	11.5159075856183	23.9928273320551	1.10363730440721	20.4923287507834	2.88193599458527	34.9734383133473	1	100.01539372839	3.17928795285843	85.1202801437466	29.6050411381293	.922379606182221	71.6512347984826	67.2942953516031	33.0921074893558	75.3754809212114	71.8173650056124	166.829585016822	150.228205332533	12.4182627991322	6.12516002849443	28.2490845569555	20.6607904146658	16	186.4167733	1	25.29846729	1554.453552	908.8137227	2803.253955	2713.556461	1819.63037498645	1987.43851392646	3122.317689	9976.60211192851	2528.275	1792.615
27	1	38	0	76.1342291499022	179.581428331439	16	23.4629259289359	90.1986145535775	107.65341462486	.837861157194996	.502271395164009	.082126070406624	16.2720715426928	26.7337882253573	1.27090796699898	60.6468506430557	5.92838662286528	27.896157649142	2	101.347763701342	9.27757771982579	91.5164636503323	46.7861772145552	1.29428338166326	88.9151949093211	81.6502076505276	26.3481083038205	109.142999008182	49.2291009220935	213.166146497242	158.457364578499	14.641978653628	7.87262974577316	36.7009704101365	29.4225558920298	21.03	129.0568751	1	24.90565653	731.1108473	759.1081637	1552.915026	418.8369783	4781.08860179782	3907.90115589334	1284.603402	17928.5202521714	2110.971	1510.347
29	1	27	0	63.9134494171594	154.01444087096	17.6	21.5023865671537	84.3547864808934	86.4294228145009	.97599617970306	.547706994252372	.087903175691318	14.2321268024542	27.2188431490782	1.20134522284393	36.3002558306414	3.93277372104542	28.9485543260816	1	87.0488255358941	4.58540280052694	102.746771770035	42.4788295023609	.814951274351915	75.8884023575229	84.0048553273664	30.2749203657731	75.8763851282129	56.5712722617754	166.114653969125	170.125784809934	12.9506122170133	8.18278253567987	26.1855945558636	20.3294569473364	29.68	199.4315288	1	27.51104394	2475.922661	2701.647764	4939.060154	4868.608421	2245.70772438892	2110.91651686002	4631.128048	9238.48463367904	1705.629	1947.47
30	1	35	0	81.068755844055	166.199989689369	16.2848530584743	26.1738403524505	87.4439153751009	88.3603052088292	.927062776300591	.531214506179822	.00756850388116436	11.4348838804872	26.3597854225081	1.19321756806457	88.3144228989258	10.0846391003579	29.9984406662843	1	91.2685916317423	3.11959908179706	120.586419183615	49.338735804311	.489061511415057	68.4428861656343	80.2151750777557	44.0095954874414	70.9057364776381	49.7720556166314	179.094355846173	150.373208902383	12.4521937858546	8.75163174996269	43.2035476124438	28.7034761741525	21.9759712560917	170.6531553	1	17.91510517	251.2402969	1303.336492	1487.897978	1530.742682	3486.32591642672	3455.06453716371	2275.037054	24702.0696304971	1663.77	2302.599
32	1	25	0	68.3420633371861	182.689137621346	18.4	21.1152674233017	75.3075708819815	85.18111859895	.884087602048816	.412217014445977	.072931960090028	11.343007591911	16.4964377552527	1.12959942040211	20.2814582447347	4.01430626359699	30.8330910127843	1	90.8127216107096	1.15832217235584	106.205718818819	41.1140326579334	.81352755134576	59.5992340144585	74.8886761558242	32.0404269333812	64.1155840840656	52.3839984452061	174.272753231926	153.494337230804	9.27095808894956	6.03453876969288	21.4873438784707	23.4504880608874	9.22	174.0176889	1	20.52452733	849.176902	574.0820395	708.3994003	1073.354954	2010.47737896442	1973.33793544385	1776.713424	10310.6674739684	1726.296	2435.664
33	1	30	0	70.0296593093954	153.771271652397	18.0350207705633	23.377677108394	82.8788658811245	94.2193087311753	.66279294716951	.511740905847546	-.00432025169883855	15.3499175111065	17.611460478045	1.15712367965316	19.4367884229869	3.07644309283933	32.8625770432409	2	94.6691968691448	6.1298585155193	92.0475236346247	28.9631907131552	.706460167292389	70.0602496887441	63.3702713658568	25.9238113104948	86.7979422156932	51.4513625501422	188.34700924519	172.903512924822	11.0838146691705	6.97846837383404	21.2618287705991	29.1469025897386	4.91814801329747	219.6877948	1	37.84772066	2636.038865	4151.982815	4090.8733	5750.809133	3289.7136255342	4047.24745142448	7158.269528	18617.700142262	2486.489	3121.181
34	1	27	0	83.645120139292	153.997747201822	15.5419871083868	18.1571711537545	78.7365949992673	94.6294408194663	1.09550847102655	.514643057966168	.00382183818347403	18.7204821385094	39.2340421765111	1.09725037014287	86.872473618947	-.127400241792202	27.1668767052033	1	91.7546437902638	4.21219393905194	117.342247034918	24.1187842371874	1.08357664293959	61.0821454553516	77.1621957683965	40.9153353504371	64.3290666022804	46.5155893733026	173.740296961041	158.787529875699	12.6498673433773	6.4897620823991	35.6031607325858	.919349814532325	9.63436007418204	189.1442342	1	25.49636879	2373.075522	887.4005794	2318.01011	1510.779561	2994.31997821375	4316.459474765	3462.453928	8416.25277540879	1861.447	2873.438
35	1	17	0	74.3599221852492	157.06004304142	15.5	22.1132381182979	79.258329489734	94.2372809275403	.84105068301659	.504637130838122	.0802744176213	12.5642607433825	29.876696736593	1.05677324485727	28.494360966834	4.21633782888314	29.3592117536755	2	84.5012859825511	6.74160504684551	91.9390484137693	39.4495118345367	.761621961119818	50.9120362089016	85.863485057489	37.2160401032306	96.5143939183326	52.081286088971	177.001489034854	183.043736544205	9.62203213878092	6.06404436943412	30.4351280697156	40.2916119229048	9.74	195.4079242	1	25.42011448	2825.195912	2463.065362	3244.449835	976.6589023	2986.92612734885	3039.85428520537	3290.360963	15028.6209418264	1825.276	2541.537
36	1	21	0	67.4844894142007	163.035082171555	16.6	18.0832426444977	83.9777554522734	96.1090441856068	.873775784202938	.515090091860765	.095463976962272	14.1050612604884	28.1681697513817	1.19750218608103	30.7752296205844	3.39929002458401	31.8872590367682	1	94.0974208433181	1.85729386177263	88.0272207519738	48.5516165755689	.992550214705989	61.2450601742603	81.5215425719362	38.1109721021494	87.462449502782	61.2525608629803	143.629318775347	166.428525138181	9.39104890624003	8.07613518694998	18.9597387310641	8.72323589643929	17.01	167.2658276	1	27.63784796	877.8422992	1041.422993	1911.335519	47.25427768	1976.48387761728	1951.79450706928	2820.491836	9684.30643093598	2187.707	2115.288
37	1	37	0	78.7946212058887	177.574355423567	15.6	26.1431158655905	99.987474196445	97.8255581229168	1.0220997059972	.56307384001449	.085182538028107	19.9957212738358	23.3410938971987	1.37708560078922	64.0909921719124	4.57785714378819	27.1320968345244	1	85.1690898695961	6.44690915627871	105.951647507463	23.8790456629358	1.00126215127239	63.2486177789979	94.7121636473457	21.3385773804039	92.5310509954579	50.7380094757536	162.244897839555	164.283478498692	13.5111838820303	6.17093673704658	30.5372520566452	31.7951365306508	25.91	154.2431709	1	20.58669584	620.7163804	986.0602315	625.3559402	1075.658136	4388.32081372675	4136.60718423125	1002.421189	17665.4259449424	1836.868	1694.225
38	1	23	0	67.3798065740266	179.214003840607	17.1	18.6383822943026	74.2835310068622	90.2802176974656	.822810720902233	.414496241448464	.07893466276704	11.0365598699326	19.6300403319561	1.11144284086396	15.9469763631239	4.0489290947987	30.5561862558825	1	81.9411646816297	2.25512571634317	86.9098246563226	27.2075221547857	.823404663807014	61.635547176993	77.6559729475412	38.4135518944822	63.152883942239	47.5116875349195	152.142939517071	164.845322236069	12.4581719950802	8.26993873082975	23.580111650881	11.8095606921706	10.88	165.019063	1	28.9898539	1182.744941	651.8643002	1361.180014	1071.366912	2309.78299037088	1809.92788550793	2933.980517	10140.5396687915	2060.939	2603.551
39	1	43	0	74.8958652364963	150.86788262098	14.4520582074765	25.2755006031948	73.2346068008919	98.2781061893038	.750580786389764	.421052744866756	.00952992242874461	10.3391519486322	11.5470225661993	.991626521275612	40.7638752928469	3.23067338537658	29.5740164371891	1	86.4478308811522	3.65739728243643	108.024466994044	26.9280826311006	.927405784294533	69.7010583986994	77.4251227286004	31.135397850594	81.3599528857449	43.2444916339591	167.61448634672	147.734440765053	12.8418554221455	7.42116628416406	24.9064525733556	16.7080436868418	6.96076397411525	174.3908091	1	26.2599146	1266.235929	1376.83651	1324.277948	-70.20696305	3594.98415794224	2099.23133145639	2512.158182	12951.1366038641	2560.607	1870.02
40	1	29	0	70.3425630034617	159.320960574143	14.7090054673899	21.1521781339543	114.791852623224	101.009018645476	.628351519681746	.527453393158794	.00603010950927273	13.0976220942684	37.7492284112377	.950782205612632	80.082040656358	6.54108926279878	27.4101870015584	1	86.0937179821485	7.72445693149639	84.6155512992991	49.7024154507089	.421601924698334	63.2398716130992	83.8707571548002	34.4562006122578	84.8494771464029	53.0337741918629	150.038683133898	147.917863109033	13.3092379281763	6.36727088121697	29.4735666203051	22.3171146545355	25.815839697083	180.7032707	1	23.39226871	1432.390266	509.0597622	1185.150839	334.7989857	2900.78094924684	3882.6518751448	3289.219939	17059.3434985349	2703.135	1647.841
41	1	22	0	67.1544622086367	151.099328452838	17.7	20.1167099981103	79.5848221462657	84.577350541178	.94097085847491	.526705333247767	.087530823194206	12.668107630415	27.5365658531111	1.0952104562246	25.6918103768121	3.23405882915074	31.0078185874154	1	78.5481309876195	3.70979791770515	100.649454250379	53.7288969755173	.769021610013442	52.9768711252837	75.0696667383454	36.4750639820704	74.2116460260877	63.0083631221205	156.019979006524	175.244611985399	11.7836736712197	7.87152434490272	29.7596472541045	18.0208865458262	5.02	171.1629271	1	30.42305611	899.3915824	1187.271098	679.3712285	1281.566258	2040.24036570627	2433.29600885045	2992.249342	9350.45707388781	1869.911	2146.601
42	1	30	0	72.746006207919	138.151011651382	18.4443779693684	23.4318493413157	68.6365881239763	100.649984243268	.898077634902438	.529516331778723	.0154085096457566	16.4801443032629	22.2587919576908	1.03322526279371	14.6934279452544	6.70110462376033	26.1093475298621	1	69.0352558193263	3.26203277330496	88.6309954187309	37.103162609681	.676945881876745	74.6074458017247	66.0734760659398	36.7738716451277	72.7577837398567	43.1546290099504	175.178890205571	143.986458573781	13.3731492577383	5.50765104989987	29.1933990511607	13.1712939137942	33.6201364259468	186.3382725	1	16.36431439	2308.56495	2236.397909	4396.199819	3710.830192	1865.51631789189	2726.71866999008	4291.887857	14768.8032610531	1849.831	1320.319
44	1	21	0	68.9337726447047	152.177727689414	17.3	23.7355861801771	72.1513122090837	90.9193309930852	.793575045273608	.474125309298484	.070816650040398	10.4120645399321	30.4316861183483	.983506557213833	13.0861066336459	3.18338342909582	27.1733843772672	1	81.8866768540465	6.62644624500535	87.6197489356855	28.3862818579655	.747875858197222	72.0459714152094	74.1747819320881	40.9654121287167	84.0412942325929	55.4189367902873	162.073257418378	168.785662556766	12.291093270891	7.56738431440899	35.6852166936733	18.2697515810723	17.85	195.694813	1	31.69306201	1504.724883	2242.531883	2015.210902	4052.902518	2353.3459675964	1978.37767296005	4320.98217	9974.03620000114	2399.671	2556.241
45	1	21	0	76.142092393522	185.9559358306	15.2345522059622	25.5267466955702	70.4864093979122	90.5288157000032	.616156559973024	.462098900141427	.0193222813524771	15.1927431842196	24.4392395668256	1.17207099770312	99.604890126735	4.96246134641115	27.1042147939879	1	93.9433825804736	7.48904264076846	105.728977400082	42.2470440904435	.938962619783124	56.1103835731628	91.4525937533472	35.4090770744369	87.0743774459552	37.4151399126276	167.426402842393	140.300958668522	13.7820126009203	6.31927548156236	19.609042702592	20.3665929903509	26.3659339250298	146.5362264	1	28.31672778	1346.383331	1535.551635	1305.760409	2186.694135	5271.98870561551	5705.36111202091	641.3407644	15985.3405319736	1964.287	1447.287
46	1	22	0	64.1471327120962	186.770847524749	17.5	21.9721010175999	77.6898501447286	85.5539659519418	.908080055439736	.41596347167849	.072465064141879	12.0720028575917	15.5178777233511	1.21619637934596	24.2247740232163	3.89291891295888	30.0629172569024	1	87.321544343431	3.6379439709126	103.408974862396	33.8030867825728	.936872222356033	54.4333427619131	74.9878633742628	32.3331705405144	81.8569153326098	52.9900857144676	169.079083737452	174.559435056872	12.9649674540124	6.33916901783086	22.2759496813524	24.5994663600577	14.38	166.9018592	1	20.13929266	906.5148586	1538.243057	179.2774381	1086.399496	2329.16886993917	1753.18223732756	2364.598067	9509.51632854412	1949.246	1912.905
47	1	22	0	62.8758751240093	172.136605972846	17	18.4299602147075	72.8401856525161	87.9249561117031	.828435848861582	.423153374268378	.079570391411894	10.611865705955	20.9316048454235	1.10570466674255	11.6930301193173	3.18658897911345	33.8942409951705	1	90.6140879678424	4.63597161544021	112.153677744209	30.6373721943237	.810740950528998	66.9712001630978	78.0435131874401	37.7360147214495	88.0706399785413	51.6668618728581	132.095300235087	166.047369551088	11.9829860245081	8.65870133160788	29.5050046537654	6.50081431353464	14.6	113.3958311	1	17.98305125	1098.684154	551.9012828	667.726911	1736.265065	1931.18672136916	2146.1141891923	1401.55237	9685.05335345981	2097.965	1675.13
49	1	27	0	80.3015032790427	139.155608197208	17	25.0427478375495	77.8903403189033	94.8056105242576	.82157943910897	.55973554589707	.077139814611861	12.1342827249315	39.7541196981992	.94068804034121	26.9884194985051	4.27165526016141	30.8478863239579	2	89.0316592983436	9.12679350271355	117.159298421466	42.6750030934199	.974927050061524	72.2699412006186	85.0089136038878	30.2969318302348	82.5844394965679	49.5678194864013	185.438417904079	172.933249460402	13.5394675756397	9.72758079720079	46.6424205265939	22.4853395795217	21.01	118.3198354	1	24.98057388	1568.203632	474.5805907	561.0090764	1910.799372	3896.57044352498	3775.07843595959	964.0556325	19134.6307347703	2508.24	1611.436
50	1	31	0	75.9232297644485	149.243754624913	17.5	20.6976599176269	89.8573846217769	86.9030308117653	1.03399598129564	.602084722724988	.097571921914048	16.1494475455144	29.6640205990871	1.15581418947979	52.7038659825158	4.87330440771113	34.2817903300165	2	82.4880671642313	5.00281033862848	103.601343223636	49.6491220220923	.917790295917075	45.9195833222475	77.2532282299653	25.7394447847037	80.894559106091	56.0353199892706	187.790529096208	170.161116986419	11.7439350055283	8.62511892186594	23.4168666843325	17.8674732170039	13.22	169.5241598	1	20.14795105	877.3301968	1119.685126	2155.212885	1684.160568	2916.53498909727	3026.02291715448	1318.685526	14476.7884421308	1745.785	1846.436
51	1	34	0	78.1956029639987	172.508290415601	17.0619419299474	20.9415023264883	90.839070465503	89.4766985865717	.596162683196599	.505218225851422	.0103739551124891	13.8887835772621	20.6608688838314	1.02327871041198	10.0841997461393	6.17395944824966	28.9576234560882	1	86.2789956953202	3.69834398446546	110.918724698655	32.5188591128681	.842178240871872	73.9542057796498	90.6814013633993	36.6519300061191	99.6001760842628	54.4508396968013	164.337008502043	198.663711166009	14.1628578229458	7.30730561926757	16.967679094756	30.9498098532204	17.3579778017884	150.9479579	1	36.0206413	591.8333298	1337.623078	1121.337052	1088.328704	1652.18160266522	5903.52909360081	1334.038077	9007.30382351321	2534.57	2551.349
52	1	23	0	63.4670239427942	149.780652721412	16.5	19.0221303960425	80.9309084109409	86.4975155459542	.935644311864011	.540329521473444	.092799816929148	13.100236673635	29.1867488030221	1.14062190994224	34.3927231540262	4.32692552665154	29.934173734393	1	84.0540140970552	5.61121550819371	99.4278266512993	27.2075221547857	.89994409992942	80.4518193085096	88.8164483713626	37.2226140572457	87.0847136157681	60.2935441746959	191.210909709334	166.062117007677	12.4782399956748	9.45763353733346	16.3245483185165	27.9505359685281	12.27	197.1328378	1	33.6752682	2590.696004	2097.646307	936.2830219	645.057134	2159.11382433842	1913.16008163267	5833.879312	10450.0054728851	1603.138	1536.377
53	1	27	0	63.1379716144875	167.356830464123	17.5	21.0692692209559	87.3328115023323	82.0297706163838	1.06464775954023	.521835955306612	.088495816131873	15.2548333622001	19.888405933997	1.30444974447453	40.605090728862	3.83098468030509	34.0744528228533	1	82.8531059241504	5.10602098731033	96.0285617817135	35.5079891707283	.960172385221813	49.6891660126857	75.5740850055008	31.3048867357429	75.0702203932451	58.885066573479	161.036279981126	175.660487532732	9.56989762873854	7.73651065223239	16.731110640103	15.8462506078358	22.94	161.6014377	1	16.88461357	1387.034788	929.6338729	907.6670747	1279.433948	1900.22797646816	1784.71942085889	1358.003717	10211.1880803568	1752.973	1339.637
54	1	23	0	64.3391838870593	169.237693929099	16	18.2455874487641	80.9012702523469	89.7938995117438	.900966220336228	.478033400090171	.089729426222927	13.0905992749777	22.7850673557875	1.20375919702007	24.9096676019141	3.62288614402522	35.1121271604206	2	95.7341293187346	5.77851114686928	122.323692974169	43.0746758612804	.745321724226233	74.1461402007553	70.7844085100805	35.995955815597	84.4794205678045	53.2639232004876	138.746730574931	175.328117241443	11.7646561370057	6.30323306317441	31.3653806137154	13.5419093566888	31.02	186.4019088	1	25.08975872	1485.952571	2772.915428	1137.474619	1783.340912	2169.18465917115	2141.75338947098	3737.763658	10170.0055918263	2300.376	2195.341
57	1	33	0	68.8729089535482	131.798082020134	18.1742580429418	29.7700481824577	88.5344019528711	94.3430284575734	.901577825514687	.660406429282739	.0680957626828458	10.4950306043029	27.9926018416591	1.15891242199112	132.704995669029	10.2851887256867	24.6229555194499	1	90.6909040469618	6.57271431260742	128.379972081864	19.4684965814231	.850785877445014	49.6360475556867	53.7627730054664	26.0536890588119	102.301120265562	39.4947360341321	177.032952736219	165.664635460125	10.133050191123	8.71205283853051	47.9803429647	24.8639376877109	14.9698946137505	162.9361781	1	21.36018925	1174.601041	888.5431296	-77.92584458	1212.480529	4469.23860473558	6077.47625800781	2686.221996	20691.3806019875	2138.907	2378.026
58	1	41	0	64.5402403277985	158.78624817534	16.075916886999	24.9586990422104	71.0357896725181	81.8804965192103	.874950094131054	.47052725575486	-.00599761458742432	11.6434082782362	26.9189882398932	1.02609559740231	43.9476342559792	3.5683601279452	24.0191621539707	1	93.6424034988158	5.14384779711254	92.5279687583097	26.7820541617839	.547798680143897	83.7643748833798	84.2935357669194	26.5252828941448	97.6600897349126	50.4049070412293	174.352455107437	150.743924627168	14.5677921490162	8.41705343291105	29.645819232479	8.86005710624158	16.3664012031804	136.9546998	1	31.21568075	802.2632326	550.7441781	1098.459225	711.0269305	4090.83430288592	3206.57171262428	503.6491782	9129.06242671306	2827.923	1666.918
61	1	39	0	71.9531428329647	151.60010771043	17.400647306582	19.3631192915491	85.670434812695	93.1453364600602	.965386154549196	.693222513189539	.00794182189766434	16.5750546228664	25.3584453982767	1.05533512446855	50.5369233703241	3.61068300914485	28.3915891966244	2	97.3334081207577	5.39538674678188	89.9055908523733	49.8990300153382	.656370519662742	62.7368209986016	71.1154282017378	34.7576446730818	94.9967572825553	46.0203695081873	180.043095244328	167.804317192495	11.3314757608052	7.33454168866738	27.3822449444706	29.0239366323221	29.3189222500077	156.2705482	1	41.31219061	619.6547727	506.6850715	999.4321342	1889.427156	2544.56905015832	3096.51535037847	924.4506625	5532.35421545105	2138.815	2247.801
62	1	28	0	69.4535983205424	178.808000327699	18	22.2629885203642	84.980196546152	81.7052288007399	1.04008271922717	.475259476032448	.080303649563379	14.4440248504892	16.1719239355754	1.25094245183048	33.1278088404719	3.63129303156581	30.9217508300499	1	99.2259597295197	3.5968327109731	100.800731640993	40.287884050631	.7499063960684	71.1200171330711	78.3049565344118	34.7432496456895	87.8942122298758	53.6079411579994	146.851910201338	178.358329068869	9.07039404357784	8.04259779719578	18.5328801358119	27.0484936764406	12.57	177.9337457	1	31.58899422	1266.164307	514.8643848	1293.642358	1220.635798	2719.15303831338	3447.12760427501	2887.708042	12529.268792583	2091.08	2045.472
64	1	29	0	72.1223634171765	146.719815984135	18.9897673812229	23.7762590687198	79.8321950543905	98.6495210881403	1.01747837308794	.522543963495991	.00174705112131778	15.095500010706	32.2243209463777	1.07447721398203	32.0971183807123	6.71161883726018	23.7018258101016	1	99.6814869721129	4.92134469317098	107.102712303691	33.3508694135235	.998549847734976	62.5834801918827	86.9782822720299	28.1944898889924	111.140849852003	52.9392185751931	176.315872269624	167.524511147494	13.661642114009	7.64418404841999	43.2070059660473	26.6219975047279	26.2003263085207	164.5867688	1	28.28240458	508.7016487	1177.274558	1262.799063	826.5149657	2091.56167632318	3318.21502943785	4271.953976	23404.7572929412	1661.601	2198.46
65	1	30	0	70.7012574820255	164.08542587643	15.7857748894603	16.3881412036717	90.9370116762002	94.2854267222574	1.12976276997942	.660166382556781	.00410506506542151	12.6157104103768	29.8009086488746	.997010911809048	30.7075014258735	4.37474177739932	29.2406604810167	1	95.2038194553461	7.21909665520361	93.9389770285343	23.9912958173663	.905564746516175	63.1368167684413	68.4083558754355	37.8103318072681	71.8003086450917	55.3595886129187	177.730227480351	146.50328052463	14.3201071831456	8.16129078984668	26.0416417959786	26.4010721467203	19.7266203283507	193.2467943	1	41.09000106	908.8137227	1917.714717	2019.229732	4486.904863	1769.70377954422	3408.79649532144	3214.089456	15729.6576970693	2068.22	2399.428
66	1	38	0	69.149575392541	170.980649681689	14.1245100570959	26.4370808609528	83.6055521478411	105.956121852563	1.15577613743953	.561438572629413	.0069722755344701	12.2531733166979	31.620050392783	1.22684968169197	65.3161940842401	6.14436289903824	32.4042951685697	1	85.2201665109897	7.09339880307671	107.336446757705	35.4288897293445	.836178713596892	55.151416907087	83.4474669519113	36.2807731764042	75.7890795586572	54.6385594032472	164.220661392319	156.304200067243	10.5431825967273	7.50983008046896	19.3624559515738	31.4896813607193	11.9462455838802	127.7537966	1	26.20657956	412.8800154	418.1705461	1161.090725	1786.644478	2524.50639284507	2546.21853248682	1311.797521	9674.45911452523	2174.277	1636.171
68	1	29	0	64.7905855656718	171.645394811741	15.5427781414037	21.2487892086501	80.0349441607832	86.6924783721915	.730650574242463	.450920437186142	-.00526309302385198	21.1040449256543	26.4477585712739	1.1152565917233	13.699550325051	7.71107893594308	23.7925717808394	1	93.2460434340464	3.71880897949741	95.4211623541196	31.7140245139017	.782526347846724	66.6001907826867	69.973741776339	40.5704481383145	64.9581458976027	52.8819135877711	156.044099387072	167.204783969428	13.227311782309	7.00716656965378	17.6713005758356	13.7815193839488	10.2396674517368	186.3382725	1	15.77952294	2241.817702	1838.758868	2539.833026	4285.650738	2355.20497729158	3746.77905104181	2531.236172	14440.469420937	1659.306	1595.163
70	1	27	0	74.4125795284344	170.676679393218	19	24.6781491998117	85.7490026493761	95.0243125921697	.902390139009982	.502406087077783	.077434338856707	14.7063529262995	24.6160761034304	1.1914244054783	33.0665177977385	3.24657174631654	32.2163778844988	1	91.0027741710655	1.47324892622418	96.1232060741168	37.8156046028016	.804274170350982	61.2594802127569	86.480197498604	30.0981873553246	90.4564605862834	55.0857661436603	141.149024405458	168.791446943069	12.6163388080604	6.79668817003258	25.4611229087459	6.02883055759594	14.18	172.6585912	1	12.43627044	1083.863426	931.2179284	539.2204255	938.0647751	1701.35650073644	2023.13117875019	1020.404006	10533.1094143912	1882.295	2090.835
72	1	42	0	89.605307220947	159.547523662433	18.400360244792	22.6495447451016	78.7769538266584	101.965775239427	.898872078524437	.535663094877236	.00944965383697127	11.5052924128249	28.1902844815049	1.23981598385726	37.4906766207423	3.56419373271638	27.0387595971697	2	82.75642721841	9.31502060160274	96.3080083640816	33.5652668733092	.632465315446607	67.9267933971132	89.9004682851955	28.9285908112652	73.9309045758855	49.8138491719146	167.620648173324	154.388599589001	11.2019443885103	6.81808671388135	31.6667255547654	13.4283580437768	13.0439988677099	175.9516725	1	26.40354996	1331.366437	1441.020802	1479.069968	1745.338639	2803.7828845554	990.22771185264	2353.398322	7440.99705922417	2145.769	2172.627
74	1	23	0	65.4034575340484	153.408239914861	17.2	20.1425260052201	74.2877033138066	80.9090457701241	.918163137467597	.484248455982775	.081018332348264	11.0379158437632	24.5818031938869	1.04379310484676	16.8708790282952	3.18321279926522	31.5272332853347	1	96.7791933007538	1.92901479496504	112.222558325448	40.6277349358425	.964293487614486	60.369003045198	65.2219434615108	32.3796184349339	62.7233295945916	61.5787738751387	160.885173120769	185.830666471738	12.8772501006315	8.29489731180947	16.9123001745902	6.81999196484684	9.65	141.8807504	1	24.38651127	1192.575556	1115.237754	479.6057763	910.4071549	2100.29225450126	1904.77681421908	1152.994289	9490.9853739955	2482.845	2520.06
76	1	38	0	70.7546084412315	157.030731270163	16.3897262104147	18.3465670589358	78.1091346045141	93.7793202055618	.917053787107579	.506294408194663	-.00143582108448027	11.2145724314032	13.3901681490242	1.1146737875184	67.266514522722	8.32141900243005	25.1800946241274	2	92.4653252239659	6.2258305565003	109.345705863467	37.5045567276247	1.01310685613367	52.452100296854	80.2392812348262	46.5605416795006	97.0703779177566	49.5476991898613	154.622536430834	175.442913081642	14.0107721189153	8.42216115515621	52.4746978599578	35.7713277581497	34.9772753249854	154.6507382	1	28.52171197	946.714297	956.5003463	979.7000783	1933.264346	3017.88293957361	1646.81672079314	975.0596089	9742.26535514754	2096.558	1861.338
77	1	32	0	79.3622095442261	160.361910229505	16.8680513019499	24.5901890694513	79.9744627631153	87.9280826311006	.545222794444999	.444405226415256	-.00915875441732351	15.6455760487588	28.9729501471156	1.15144897841092	64.3715928869788	10.0369015424512	32.6091520289338	1	77.936525940313	3.42998324816581	112.445794724641	38.176173090149	.890660061030358	60.2345827952959	95.0247660712921	40.6620615396241	85.7453749023844	53.4702975426626	180.31130523188	175.623368199158	12.6412333964865	7.91360718821816	37.8185022428224	28.2801552758174	5.53365764766932	146.2380259	1	25.83775445	1537.806955	1398.390966	889.5168574	852.0914346	2674.67056194437	1510.14104024216	1102.076342	13120.5703508967	2953.623	1599.811
78	1	31	0	68.4660719342646	165.317522896396	15.0000005709589	21.570247837255	71.5352841627318	101.777039172652	.929185536934529	.451462825720228	.000361049407918473	10.9505370245315	37.6425173978787	.929740954737645	48.2219137463253	5.58974734555522	26.5535276891824	1	90.0209956851904	6.01046346167568	116.941639629891	43.5106732917193	.589535073685111	67.1538684197585	94.8770186569891	33.4217618020921	70.8525878810033	44.8046252029599	165.966595633945	148.09006456213	8.27332938467152	7.82061226445658	22.2423231762659	16.0374198104109	19.3940601800423	158.941251	1	15.42058176	993.0518015	863.0748905	486.9276634	994.7848437	1278.66577106761	1996.41193223943	1247.079242	14126.1787474505	1954.947	1712.779
79	1	23	0	69.0436702875013	177.830560081056	19	20.8814590728434	81.0260472410882	84.8432811076345	.955008412961969	.455636237124575	.080127371035595	13.1310790917783	17.7773245787096	1.19299718284704	31.3398887080538	4.46552902308511	30.4612259140704	1	83.7909131959896	3.17949338497419	90.13853539509	38.9162023313111	.82471597326803	74.4505844572268	76.5814072311332	44.5077848527581	66.2951881368645	50.6363134262792	173.203903689719	151.298698786413	12.4135612799582	6.74075981400383	18.1712522993621	17.4597260410956	11.97	222.3146429	1	23.65158271	3419.764774	3605.409241	4474.088608	5251.899278	1815.03333401633	1720.68508213852	6808.793346	10304.2441676371	1857.635	1726.343
80	1	24	0	76.4537546273205	186.120909074554	15.2108132573776	20.5593522069394	94.6029574453714	95.5648640783184	.971515694091795	.603183765531867	.00897370048024459	17.0226556191337	19.2559997028438	1.11581197466294	46.3350578481331	6.59577831608476	29.8634477783053	1	84.8400545690674	4.42456004242122	112.539303285535	45.3802510643145	.700885874265223	58.1484520604718	74.4380158467538	25.7162964518648	84.6335687885439	48.8975287124049	191.987034415361	181.22603746102	11.1835441738251	7.49798880051239	26.1701533973392	18.7245503285085	23.2536248656688	185.2715774	1	36.39454367	2498.080681	2426.269708	2165.530481	2593.079677	3469.77106649138	2480.41431707679	4066.99733	14725.8756795636	2562.214	2490.608
81	1	34	0	82.3094043879537	153.78130110522	17.732091732265	21.3574933796481	95.1559529614169	97.4459833386791	1.07157420845469	.452463190311391	-.00110465814740746	17.0983437682153	20.2320876066806	1.15177121238376	25.3623464938719	5.22832893035957	35.1756721808924	1	87.6260448875109	4.45372242159938	106.480947619508	40.5289585765859	1.0401700078533	60.8100064506871	80.4356400040706	36.340172275377	75.0744372755289	46.8908787195687	188.473201635061	150.671619798377	14.8996099222742	7.00904717732337	43.7939847516245	18.9675968714	18.2491473221889	146.2972567	1	22.19368657	1176.088406	1172.995897	429.7604644	969.5286306	3089.67481335276	4157.35883809975	1163.411983	15712.9951856987	1997.055	1714.697
82	1	43	0	80.7276248450507	156.610482190183	14.5212107276311	20.390895598277	89.1207280193921	90.2872425385285	.559228558104951	.586850104707992	.00914076556201326	9.08103428524919	22.2493514026864	1.05942225723411	31.9818672121037	5.08469879857148	29.0522131788093	1	109.336002878845	7.48526096179849	104.949192558939	46.232602213975	.986151343111997	67.0551382224076	72.7744966043974	31.3806499181374	76.5692509350483	41.411004884867	126.938336254098	170.283281426382	13.9146442132798	8.06447939894279	20.8081296123564	22.5604476882581	17.3860379870748	185.0617683	1	26.50506322	1568.407702	1675.835625	1960.192157	2468.77591	1993.47562859475	3774.13619692379	4684.077889	16126.3451799314	2926.694	1785.412
83	1	35	0	72.8613665158919	171.749653600011	17.3638555174111	24.2149752112455	71.4533614274696	91.9220820023329	.588664354127832	.568976555667177	.0224662726597744	9.36238192376914	27.3577966961311	1.04372828950873	64.8527337741107	5.39536127031897	33.8440309658181	1	97.6320338848745	6.96818321051542	91.1511893211864	34.7357046999678	.391530209979974	85.3243038160726	78.4784574280638	36.4089619071456	94.8932113107585	51.8870468920795	160.395326676662	156.912856659037	12.6241275064487	7.14712347971508	32.9783522020589	22.4445928425412	29.4492755781394	154.1241407	1	33.73627483	837.9631734	1061.290734	685.6407734	1078.313292	2577.2848251363	1810.23177294992	716.868615	14895.5754537965	2572.57	2166.693
84	1	22	0	62.5410787556029	174.819336810324	15.5	19.5485350154922	83.9664777179714	86.9791555183037	.9653632208501	.480304291561715	.087512157365324	14.1013911090289	19.6297197779288	1.2879277115124	36.2789150079544	4.24552140153052	33.2132977644796	1	87.6658517526812	2.41431639298389	94.1475857667683	36.3543467503041	.766719042276964	70.2568520914065	72.5586052995641	41.7337896325625	78.3962425176287	55.7560864762345	169.415932153279	173.155930117937	9.82268861407647	7.14153524817666	26.0202256817138	9.22669578355271	26.42	203.7508328	1	37.15051339	2361.029606	1428.385308	1420.131361	2325.641339	1987.97488842683	1796.21406964725	4700.003173	10187.5804400697	2184.794	2062.722
85	1	24	0	70.166839400772	183.036575966107	18.9	21.8365462892689	71.4750909485738	86.925603333395	.8222559085893	.390496219519583	.067623317810107	10.2178505255592	17.102729654962	1.05908594077664	11.1450564902675	3.48007644130026	31.5835355548479	1	83.6735747370403	2.12248751014704	107.667599675187	28.4592233330477	.880532981883152	70.9390504247858	68.4618068790587	38.1847957870923	72.022253536561	49.3257315610244	152.448461524764	174.556897566654	13.6843425201951	7.28302431574994	20.5992302602681	18.1338048605248	12.19	158.4896585	1	31.89754484	672.7598273	986.9177145	608.0385927	98.09412202	1821.46118782111	1983.2502908248	1097.056954	9609.21059027896	1538.023	2459.638
86	1	24	0	63.5067603347488	175.708345143939	14.3	18.6062284733634	76.9473500388849	76.7924681135919	1.00201688953484	.437926553663971	.082672024705423	11.8424921825062	14.9708423903585	1.17423057607648	23.0383380325567	4.28104881580052	30.8677427609218	1	92.2032935349853	5.78594217333011	109.735695130075	38.2018579076976	.839190445022541	71.5877611632459	77.3374974615581	30.7210548018338	85.7992110669147	52.2946746968082	170.79148036195	172.905578058853	12.5164558261749	9.07025655173347	18.317139797	6.32679159729741	21.32	171.0061245	1	26.98581075	926.7904514	1321.317771	545.7421846	1497.933343	2145.37590686814	1948.60672813957	2280.888174	8928.83352003992	1890.377	2648.349
87	1	33	0	73.037264377781	157.44554373945	16.5	23.7052345229895	88.1267890082963	82.5005137053377	1.06819685175602	.559728696762188	.085109869061652	15.5334606129854	23.7600579961093	1.18706468754059	40.5934983597632	3.88651734534384	32.1561375029269	1	89.7708908823552	3.69952778984589	99.4809400050144	28.5553478280781	.79477045093954	65.9619566299079	70.1297360338503	31.0805871523917	92.2318851936143	53.2182665664586	155.463265930885	185.538718672469	11.4277395090758	8.64280177260516	14.9675685810507	23.7608394854469	16.64	203.9855393	1	23.9128703	2169.573923	826.1652106	887.1958875	1429.544631	1870.81446306547	1837.50421961304	5235.708285	9449.83414934541	2723.866	2132.824
88	1	29	0	59.0863302930957	157.075426113544	16.7563851340819	27.8254918258172	89.6585804486531	95.1442443792475	1.10696992325829	.401272190072632	.0136883777688199	15.8612217900227	28.0759609974921	1.07295390130603	-22.254885263741	5.0787561601901	32.29078909292	1	93.3572428037587	7.54844651458843	95.2429093506507	15.9996340849902	.587006178192096	58.4567025522701	87.6775040724897	38.7689221699111	111.509013307281	55.2174482334522	153.401039571618	150.383082604239	11.2718924891553	6.67283995526086	33.0510697140708	28.9792235990462	24.3641269914806	158.186342	1	35.65469701	1133.607386	1030.897638	1206.189497	1026.987436	2231.35123935936	3745.50848694344	890.4012273	13059.0822562808	2010.505	1911.471
90	1	20	0	61.8494307722722	166.031810370478	17.7	22.5239714886993	76.6408162183361	87.1623959633434	.879287625945571	.46160320752585	.074576355696864	11.7481706239359	22.7419868988044	1.15202372082589	20.3207590765727	3.50050288858616	36.2710962588899	1	85.0681575329509	1.07337081973674	99.7256031747384	33.7684168445412	.874393210525159	71.143573045847	82.8103215754527	30.649332049652	79.284511886799	52.4880332704051	154.611978890025	161.274104887561	11.6557043560751	7.95065322612791	25.3763614131458	17.5591997503652	7.6	143.738166	1	31.89822924	990.15904	1214.164629	787.9814373	1136.978429	1916.1263986025	2109.29625204881	485.3369572	9966.1042693333	2211.732	2347.755
91	1	34	0	59.2529406275135	155.483982052567	15.7873999291187	18.9104192132363	72.9545506448485	87.4706283966079	1.02823769540992	.389329001234728	.017958666851162	12.150169631117	31.618392838689	1.14339817678556	44.2754616212333	4.25413732297602	26.7242085808248	1	99.146096999757	4.5770710489116	108.18063973989	19.6733469389146	.845879293136532	57.6205585981952	77.3648164086626	44.5646873887745	85.0860071597563	53.1649051379645	188.475566321285	165.858311169504	12.3013427208818	9.0575098248315	32.815737959987	31.7122438091901	34.9269802679773	198.2678872	1	21.32082859	1618.731863	2086.088448	688.2297106	3089.689364	1455.6943672942	2694.31178215018	5611.895302	17536.2995731703	893.704	2150.485
92	1	29	0	79.0412581054261	158.382198226755	15	25.123988914107	100.919368853327	107.528818079853	.938533229095689	.637188838033687	.093482204893016	20.3700546107432	35.9467545671848	1.31061244907798	68.2650872963209	4.02373094625487	24.6802008606901	1	92.5139331935497	10.3314760255744	111.817351732025	34.9592422631686	1.0222532889893	66.7656508437794	82.4667474463058	27.1095941115636	91.6068662615726	61.7804439620813	168.32809080038	195.521623026871	10.6895365964301	6.80998795965279	40.435618509684	23.4822722025274	23.73	193.8665013	1	22.66039605	3571.70507	121.4878062	3759.758164	1702.577783	5314.58785088034	5135.35645848606	3229.960252	21205.5680852209	2145.307	1041.144
93	1	30	0	79.9900520732626	163.306753923316	17	28.9631905817951	101.664918040158	105.518832515198	.963476524681182	.622539580254574	.084353823712479	20.6721609211337	32.5619433722852	1.3326886540818	73.233672352902	7.07162534079983	22.1383146001026	1	99.7200882262405	7.15256921667606	121.646790754749	36.4346905067505	.886379100644263	74.0993215811322	69.0651361056371	24.5932496454334	95.9437007975066	34.3637807468185	176.907701067059	187.357336926361	12.4322562290326	6.12332059668261	43.026181154084	27.9715425979521	11.34	156.429653	1	32.75314971	692.5499772	712.9799567	1088.047841	717.8474587	4707.93123793555	5069.58043741179	1196.756446	20343.811396102	1578.862	1577.391
95	1	30	0	73.3558577696385	153.432966802065	16	18.8678017719649	93.0255690691993	91.6209511613706	1.015330750118	.606294533750402	.105964922343185	17.3082346288692	30.2077399984036	1.23429161577069	54.19633711431	5.34781004176955	28.2274399573944	1	91.1622597766109	5.897016608782	88.8639359950321	36.0947486720688	.922697725196485	60.5261874977878	86.5661447479215	26.2889160087798	80.3493812780653	50.422585344495	171.278219770029	159.138423769764	13.3958804174763	9.80090335056302	38.4952579375822	7.80659827589988	21.42	130.1506562	1	27.02490083	1314.08149	1376.168032	1793.395429	1768.124892	3698.76324712459	3775.63788888801	1404.096681	16670.9919413552	2321.013	1820.257
96	1	24	0	67.9651232580363	170.824887239214	17.8	19.94059612618	75.3396476232447	91.0088934838423	.827827311587087	.441034376435695	.078389143924098	11.3526047166298	22.7621534934405	1.09579572952783	17.6152828546609	4.11825189441721	31.4107292877743	1	72.2444459469989	4.56565767055145	104.828250439459	33.0982283886988	.619884578755591	72.3024284574785	82.3433108253812	34.3817345966818	67.5469256949145	45.4963154878933	150.893498433143	157.180901244865	13.9944688448159	8.98266266225837	23.74209038353	14.0140803523245	18.01	195.4052526	1	26.4578161	2141.340252	1480.919541	4026.561277	3282.47524	2020.32993506873	2388.11595004518	5643.618478	10168.506630871	2022.047	1884.102
98	1	39	0	77.7681825182954	166.472835826164	15.5804596437665	23.5949740372889	78.7154947221861	96.0510697140708	1.08351405489957	.612152360998152	.0173044241111784	16.744370704022	22.1052737995051	1.21634256225079	30.500027494505	3.3124542394653	24.6796269745828	1	87.4007300806989	6.31178019324143	94.133383794775	20.5232833801419	.710848797551589	81.3746593645774	68.6503178458952	44.6098256108235	71.0884926167491	56.3989364207373	165.16526258958	199.822771213949	12.5493858002912	8.96136350192828	42.102379176009	11.1666971052473	26.5558773460216	161.6190876	1	15.90917595	1174.75304	1377.89016	923.0843741	793.6191676	4171.95031634765	1023.25237396872	1015.739261	21808.3894550218	1261.559	1762.941
100	1	43	0	76.4422005531378	176.411524989526	14.5	28.9226612241473	95.0197131915484	111.279419615865	.853883975307881	.538625314855081	.075926154497706	18.0580021724985	29.4924331993615	1.32429306284217	56.0336236871337	3.83411618554064	26.172877435034	1	94.3837462978991	7.27473709249171	89.2182432985283	36.6588593502383	1.18214586816612	69.682860784058	74.2103886496625	18.5398348093731	109.389765965461	55.4027442426304	165.321301316319	182.115108372891	14.5858130356937	8.11225363272824	36.6057169937558	36.0399736412364	19.49	174.589761	1	17.4285005	1185.82034	1085.297074	1352.412371	1774.556611	5004.85033524456	4956.93997334456	3289.94708	22210.3912467865	1701.162	1321.155
101	1	30	0	83.1418512460659	151.848743098264	18.1992054826114	23.3501835383067	91.3627688834677	89.5398595830047	.693217591306893	.32157678459771	-.000663114385853987	13.4552990756347	23.8523767418228	1.07706299836864	42.8505653669126	3.12102925160434	26.6949785579782	1	99.5414543466177	9.28264713769313	88.754047778144	36.2416437534266	.949770281748497	63.7222948877607	88.5284023043641	29.5238550935755	72.3868190408975	48.0385405251582	184.315310181701	185.370877665409	12.6798448571819	8.66300581137475	21.6590687714925	14.3313976069039	20.6090120880108	220.4651854	1	23.14349917	2187.731646	4053.678261	6515.238293	5246.716579	1502.73775336973	2715.68377077347	6160.155311	13483.7128269864	1940.637	2338.443
103	1	23	0	63.2285771693569	157.541773963239	16.5	20.6831628525106	82.772788659262	83.0053401082405	.997198355567543	.525402162086712	.087520895712556	13.7033651680539	23.9771004178743	1.19867721552345	36.2624460322048	5.58950337923077	33.1900237950613	1	84.2524362824042	6.22225042863283	101.550887418489	32.4987258610781	.823872598831076	75.9566508399439	77.2265231917845	39.4362514017848	81.9044136934099	43.3222593527753	180.712487311248	172.163171176217	11.7096942353091	8.44394348454662	34.0046933109988	15.129928033246	20.05	203.441832	1	31.0962459	1205.863787	1737.919211	3341.282599	2906.318179	1878.87258612318	2070.22731551842	4048.806785	10410.8858320251	1952.887	1939.377
105	1	27	0	76.4052614005777	168.526872660586	15.5	17.5845775073394	93.8289348342223	101.15130057768	.927609771682233	.55675948501812	.106884380999933	17.6083403461714	28.2346664287072	1.27844849461745	57.6090016414248	6.1559632868589	31.9056241146463	1	89.773634170997	7.83579419525631	98.987730704248	45.3395417631255	.780940015625674	61.195757497233	81.5851333046157	28.6477314450894	89.7949043972767	47.1689135236375	176.989864687057	155.496718308132	11.4325980878784	7.16477297524107	16.3128822501749	16.8740210230462	27.63	187.6994451	1	27.87647095	742.3502716	2146.570756	3322.785751	3550.58291	4147.68562550671	4437.13885133911	2533.668161	17985.7694193561	1875.45	1875.307
106	1	22	0	61.7704297887394	165.076312289821	17.6	18.0122513584792	77.2691122113465	81.1440592010622	.952246079036862	.468081162824179	.087522196952235	11.9416661446758	20.2586456223808	1.15886138600818	25.0549569719277	4.47706497991542	34.087595021294	1	85.4191701918899	4.04311522035277	88.8176080276025	34.4012250681408	.594453469803557	26.7900175508112	70.2544004726224	32.9809581418522	73.3042431621288	53.9848910192668	180.870261904638	171.448281055782	12.1614016001549	6.09023099563492	27.3500365387008	14.8039355735527	18.21	150.9874072	1	21.53257715	879.0368068	1233.949606	1072.308239	703.5832848	2095.51467883284	2173.2905730023	821.8524979	9632.16282594658	2259.595	1993.921
107	1	31	0	87.6595389499562	182.982313238463	15.5	25.7637473825307	109.947595339734	99.0574479144998	1.10993769428255	.600864604856374	.093176950009316	24.1778098151595	22.0196664277515	1.45735113370786	114.185787687545	10.792894738152	28.731193035288	1	109.804420541404	11.3579048628453	94.6818657311378	49.7792883732473	.802821134077385	98.5697159445845	78.3084660470922	22.4815621094895	80.3681203047745	33.0841581873246	225.005033952184	175.468545547628	12.1154544300633	8.12085796546016	41.1353084876901	38.9431332627137	12.55	154.7783516	1	23.82350108	709.0263832	1551.833864	894.1580088	507.5529569	5496.11787997128	5421.75713840697	1060.618049	23697.1022281068	1422.211	974.827
108	1	37	0	81.4448705567629	167.754980065831	18.2021531549399	26.71189559903	76.8640590951545	90.7326334626705	1.02538552002516	.446086927593569	.000451478192379001	13.5088728610426	23.8977173264429	.977527898206608	47.2848704500357	4.17235237616114	33.4879228628124	1	94.4344687921694	5.08805609518749	101.864355923914	39.1039327192702	.641960849405732	73.0608045866247	82.4388862129854	38.7689221699111	88.935741344525	39.5618020673282	145.636183080496	134.898423715786	10.5191037244978	7.89240379717521	24.3056096779183	17.5740850055008	21.2370318220055	182.8968583	1	20.0635795	3073.589601	2354.992835	1517.435925	2814.68943	3914.84616859816	2708.54310049617	3915.909228	10384.8745210271	1892.305	2334.616
110	1	23	0	73.365161092006	174.815073553909	17.5	18.445082784805	89.5763371165085	84.4983325046196	1.06009591504792	.512406254766612	.097047299554433	16.0486270047651	18.5577806529777	1.26856084537798	52.9664729547134	5.3403609691549	34.1085497792228	1	78.885658113868	4.72814412861771	95.4720124151208	22.6107176532969	.916842966235708	74.589580258762	84.0863619688025	28.7468419375364	93.1763044919353	54.7654762157472	190.884446586133	182.597576515982	9.87995949544711	7.43168656803609	19.4786532068974	20.6223528948321	13.38	211.0342938	1	33.16003035	1500.468791	2675.116214	2585.598746	6226.89323	1869.15145200328	2103.49754120398	6475.25498	9962.11613506603	1966.198	1832.59
113	1	29	0	71.8513908394671	157.982266227657	15.4551899362705	16.2003814794589	82.010616764077	104.343649137212	.55150240061339	.569513521339104	.00297822500416078	15.7199818103109	28.1420721673639	1.02753282640479	109.290353864431	5.60712301445892	24.041070744468	1	97.6933633863518	6.10740718405868	119.146177479939	36.4927018077724	.884315107667644	73.1354286269052	87.6586979957938	37.813809487634	82.7879118634737	42.0513801043853	160.655510373472	175.351577076217	11.1768934938184	7.85368763090228	30.3829806044232	31.0576941147447	24.5499003792647	200.3066332	1	23.41854629	885.9210589	695.7218425	2865.997721	6113.240551	4340.36508825375	1765.29182074592	5909.321898	5621.65750021813	2727.402	2348.2
116	1	26	0	68.2112542561954	160.298069385783	17.268065716431	25.5606226447271	92.4811290435027	93.6539497715276	.894658162197447	.357500279176747	.00133008418034297	14.3786385605054	33.8061186791747	1.10716909198673	48.2753920347895	5.42555331118638	26.0505253915908	1	88.5761405696394	6.17365341389377	99.2362584331713	21.2664815231692	.528561230110936	88.6023046202026	77.8186997395824	28.445248946955	97.4603760670871	63.4012225316837	169.627425495419	152.717846453161	10.8636908033688	6.51196716816921	31.8235383575084	15.8169753477268	26.2167040343629	169.3614739	1	31.10768962	984.9882784	741.0019432	1741.299118	842.0985321	2199.22697699803	2392.1176155709	1313.988668	15095.2595630442	1409.613	2076.747
117	1	29	0	75.161848548596	170.706283445761	17.2	20.2767844231712	86.5527288016747	88.2402097127051	.980876281725479	.507027199319088	.08908883679567	14.9834232088285	21.56327828668	1.19668623069261	42.6360914112884	4.69893347169285	33.6707190297893	1	80.1235787547193	1.10161044076085	111.395582077967	21.1650576349348	.737890970613807	69.495470875554	79.5864197899209	31.3801838021027	88.4494314604672	52.758899432185	175.211160083098	195.406552595086	15.4745282265358	6.69041246105044	48.7518966160715	19.8018195179175	26.97	228.4262199	1	23.04841605	994.707428	3409.917448	2768.419687	3835.025051	3114.49571957201	3169.43477021414	8752.455139	11176.3137965463	2209.125	1912.428
118	1	35	0	59.8560038268915	163.027681264532	18.8607064450625	20.1998380462755	85.290663931286	100.707118700433	.348730556853116	.481054975251027	.00857079205362243	16.2429844648286	18.7909023022512	1.21392785381759	34.4043245401699	6.86535390993231	29.7290517462243	1	92.8993690648349	4.59852682473429	120.896636457706	18.7427837923751	1.00208964658901	51.1468753553927	86.9402199187607	32.4661477608606	75.1908889771439	60.6003790278919	168.961448000045	161.785656422726	14.4000381250109	6.99910389912256	21.4186006460804	33.090592124674	18.2793004821579	163.0906785	1	22.35977167	71.71877567	724.8088448	721.0254605	917.7694576	3842.37149167166	3630.95762925514	1842.525598	8033.56241600704	1681.9	2037.801
119	1	22	0	66.2305008567637	149.508281158924	17.6	22.599948857096	83.042738055432	87.6221966941666	.947736317833726	.555439052684711	.084963174679381	13.7928214303759	29.9309750537218	1.14466595694172	34.3378541159426	4.19793231230527	29.7143943397095	1	96.1736881081015	4.3323665952048	98.4588941970287	41.425198080251	.915027432912029	48.3084393685567	89.6447342912143	43.0584140960127	76.4894414006267	51.6125650391623	168.561098083082	161.491224010242	13.037678144814	9.28271587830968	18.0504486655991	13.1436120682047	18.96	195.8352162	1	33.24008862	2510.485734	2324.89902	3947.966724	3944.979603	1785.75397108216	2230.21448214422	5339.910002	10418.0594714853	2348.497	1975.9
120	1	35	0	74.7865451102116	181.522867660271	15.6225069480715	18.9261252772412	86.2561948753719	92.8029901487607	.752156713334261	.566012398747262	.00772972659634252	10.2799711283878	35.279350029421	1.0635205767845	51.4789325076854	2.80124000052456	26.0395750753814	1	94.1996486288554	4.82393303576391	122.341252830898	53.8321398531552	.834065229808912	73.3652488430962	77.3202261571714	38.042930529773	80.9614759720571	47.3098101690994	170.057366378314	164.467483449844	12.8841145250291	7.05847912385943	19.2017550589808	38.6221980180126	16.8540802203497	175.3356604	1	35.98268127	1415.387831	757.9868705	1310.722839	954.3267108	3780.94171840348	5264.2352632829	1904.857249	16236.2962681655	1866.655	1873.333
122	1	34	0	67.4686063574627	176.974748410168	15.5888538251165	16.8321892588865	92.5239662439562	95.5907301076368	.784585656420677	.490325409271463	.0163828240349249	14.9688744739833	22.3064858598518	1.21137481124024	38.8040324448375	3.2428165038873	30.2180319092513	1	95.7845363699016	8.25160483549116	120.506463230646	26.4867332740396	.91090247997141	62.2890767569188	78.5475528774259	36.1079873729614	77.8229075269192	49.1199547366705	138.138945405371	144.796852459112	11.4998027664726	7.89283967251104	35.8672541197448	29.5897150964011	28.1210722530377	187.5712347	1	18.3739839	1881.549343	1121.684596	1810.894339	1950.412247	2578.00889660575	1203.12223164365	2679.93128	14853.1287676306	2823.008	2524.656
123	1	21	0	66.1980091585428	173.781762517174	18	19.6379217463982	79.842976533022	90.9448650568374	.87792726376715	.459443933451484	.083209121489304	12.7503413327017	21.6982979110068	1.18683366167087	30.8066749328753	4.16360680370297	29.8194045979762	1	87.9791362976539	1.98159359316924	101.68873043549	33.1843666319037	.967346115631517	82.2611999005312	89.1970105131622	34.3222081684507	76.0804188958718	58.5311139729165	183.827495296136	164.677288542443	12.108436607763	8.37446763902553	27.852748366422	6.89345375169068	17.88	184.3010897	1	32.09652864	1617.978801	2493.913262	2217.093147	3572.663736	1660.62932799105	2092.42239684681	4007.563215	9635.66324368003	2506.134	1414.314
124	1	30	0	69.1193028613925	182.088818928343	16.0934055606194	19.7856105033425	79.2756525090081	102.499323485012	1.22201281758025	.543878935684916	.00997482222574763	18.2240753828082	26.8180684340477	.979656661505578	3.83247868530452	6.9935176295694	27.9350700363721	1	92.4910684714996	9.09543492929079	107.90977971215	25.6406644590315	.823210092220106	78.4311434269184	84.1207408685295	18.4415939403698	95.6205342237663	58.741353667574	190.191782823531	182.447375158663	14.2666323052865	8.28442250267253	15.5780348550761	22.0953605194809	21.8964461762371	176.2196892	1	30.94405561	431.4955529	235.164978	627.4452769	478.0577026	4676.40928339097	2981.19164956734	2238.016413	13498.9531160172	1601.024	1614.591
125	1	29	0	80.5093824964133	148.532470757084	15.5848270373244	24.3685852283961	92.0167183114099	98.0962868297356	.936684775497997	.329542866791599	-.00128447207115823	10.8887163959153	27.4376048562117	1.07196428012103	54.8897013483802	3.00680944998749	32.4974444790569	1	101.108272701676	3.26915207045677	95.3044059717795	46.3472804009216	.647481118447613	63.066858435981	82.1968935470795	29.6530942906975	99.8479861056549	53.636578185251	167.160807652108	165.992296792101	11.0344700341258	6.52007281232509	25.8449249131954	9.48354300914798	28.7660904430086	175.7335359	1	22.00415697	777.1809603	427.0438037	242.7310644	266.6080288	1540.32193979947	3370.89341731189	2738.26135	7920.59294223145	3021.471	2643.225
126	1	23	0	66.1667793842207	183.034886049136	17	21.4592887964682	71.635002854513	78.2823341219337	.915085167784258	.39137349387746	.068566944426596	10.2637334345372	13.6127994805417	1.09306433224627	14.4734976282513	4.02300386050131	33.75415607373	1	92.6598780651693	3.74453515834466	93.3319054434833	30.6025385472458	.958356306201313	51.1166543269064	71.3881879365363	37.6702673494583	70.7458004599903	54.6777440830774	193.205295166117	169.401617843541	11.1985485495316	8.33860421657155	33.2206793194928	30.5807673612144	17.46	192.0855969	1	30.62915443	2155.158318	411.9035616	3196.576308	1743.986792	1991.13106241566	2319.5937097189	3938.913646	9918.2620058491	1769.831	2203.071
127	1	28	0	77.1635357825289	170.695181926058	16.3	21.9923890097998	94.1666575018317	87.4427961660549	1.07689439988868	.551665585632189	.09182020354849	17.7355305612185	21.2095756766556	1.28491745490868	51.0861666151224	4.90593439965901	22.4690185909858	1	93.6239163263235	6.19652844811208	89.5636966711027	22.421707732603	.672888407076243	50.4844962859061	66.9964267418254	31.3115140973241	81.7667946647271	46.7401436151704	155.132681104005	171.261046817381	11.533364416493	7.57042807586258	39.6413122112863	23.0596945786383	17.63	186.9693482	1	24.08487621	3831.314876	798.8749126	3630.183591	1727.617309	4501.32314299844	3829.90243552194	2662.191131	18875.3356142843	2329.872	2177.142
129	1	29	0	68.9814388199011	149.247745032917	15.2	24.7760658010957	93.1812381823547	98.4988866092172	.946013111316074	.62433933699838	.089746948453237	17.3661127569582	36.021875067822	1.25744715844572	56.1234292141428	4.59244467902874	32.9937094697962	1	92.8382089567458	5.61804257711628	105.165613856661	36.1016891221516	.646926857571816	44.6343854541192	77.7796858274814	25.2582766127307	93.7524722403032	52.7697394721617	176.388705610851	162.987659425125	12.2881942565291	8.65837868836243	47.3605880010873	17.6135707179783	25.15	227.9123554	1	35.80621883	-735.2292566	2199.991862	3353.370299	970.0093061	3280.17166187055	2539.09764371929	8083.128657	14710.0758794986	2101.515	1952.821
130	1	32	0	62.0417697062949	178.938220142038	16.5494352990354	18.6402265272336	84.4059302227688	93.4588699792075	.486194314563181	.653389237311785	.0186383663478482	14.7868027296354	21.1800857666531	1.18677179721417	45.4776317180367	3.71634901309153	30.2144308786665	1	98.4724752014154	6.27260734694137	111.536602429856	21.7787680563633	.453055343767628	36.696605254896	76.215906321595	37.9753823582723	100.533940652153	56.8356985138962	179.417931323696	147.876560680888	11.9462919054669	7.37001027673396	43.7882958622649	23.8565015125205	31.7246494230349	209.2180329	1	24.08312544	2359.388423	2024.547148	2032.280981	1715.545188	1765.1317496784	2577.64748614863	4976.098479	12204.9200752954	2988.656	2374.336
131	1	17	0	52.6630148668773	165.332492042318	16.6345867404889	23.7412976376363	68.4162630324718	92.049856912985	.934682068164693	.559582930589386	.0171703668658738	15.5067234926391	35.2297734732274	1.14376106517157	16.5424124840647	2.9453612594516	26.1371689727894	2	71.54262357275	2.74273949292838	93.377127581567	43.5612184597703	.532919164923951	53.8318401392316	90.461806141393	31.5769438858842	90.0386810218915	47.0954058881034	180.38824848365	173.671376564162	13.1034999948199	8.10668973017309	40.1069500740559	12.8354243416397	30.6730052468483	218.853106	1	33.11441465	1682.727892	4254.887138	8548.96508	5040.789357	5176.53632716974	2003.15492595837	8051.969945	10597.6246585342	1828.598	2170.606
132	1	36	0	83.7530735426117	163.143812263152	15.5	25.4958148439182	102.241481737059	99.0557702151127	1.03216078694889	.62669543097438	.092405091333184	20.9073869247019	29.5361351839962	1.3091384044827	69.3317070232362	4.77559452459018	26.7908692017081	1	98.8528560253326	4.82725779924658	86.8597461853642	54.21044385602	1.29239936338854	50.8182239980379	72.747852957109	33.0668616091134	75.8835781196831	51.2461327969504	164.888962646655	171.064718743582	14.4934925022535	7.29317498249002	27.5016497804318	20.8732329357881	18.82	212.0872613	1	21.00314209	3650.65251	1521.586349	1525.085291	6226.590823	3189.86122793285	4029.6884081763	6751.59386	17885.7137471641	1603.203	2343.543
133	1	29	0	66.9452592318266	153.539018537878	15.2420025591855	20.9665384418913	83.6721498973784	82.1446001381846	.843133013605257	.594167694442149	.00607169160703779	15.7539036889502	19.6677552391775	1.13562472556951	32.2098593439441	1.15856705885381	30.9021759928582	1	83.1161778476962	3.68128345547593	108.175600002374	9.9694113638252	.826415515347035	62.6223065207014	71.8926778263994	37.3517316094512	75.3488341007906	40.0945658737328	147.409424900543	136.326034811791	12.6937567155139	6.49196806179825	27.5925087508367	26.5514389057644	23.6616037252534	162.1043315	1	28.09442681	998.620865	780.6132797	1279.05844	991.0318138	2340.86110897624	839.9009705754	1929.095283	16114.4199990886	2058.048	1608.194
135	1	38	0	68.7186772664718	165.90728473576	17.0105311503139	20.0412526383589	77.2014588921447	98.9351319830748	.831765239327797	.456492888486537	-.0030422161014867	8.73656316695269	21.2254331724835	1.08067128217372	63.247239156859	5.09049409881118	28.4368865802462	1	82.5450174487196	5.06456145961711	106.311798658004	18.5736723475275	.88043336154311	62.7368209986016	84.5553576910606	47.4835833048564	85.3137332643964	51.8432069737173	203.456308301538	151.828070733391	10.6873352332215	7.2148110312788	15.2639590497129	11.2528694545035	27.670835995872	208.6179937	1	23.0037394	2875.436172	2164.601261	792.5089625	2183.237206	5657.73996943608	3283.18572731223	6437.016181	22630.8227764675	2193.295	2329.872
136	1	27	0	79.1019088712346	154.254615684331	18.6	19.2419860821683	77.8806996750645	96.81734231874	.804408567823184	.5048840796728	.087326119730452	12.131259714956	32.5354229428938	.997766569512356	24.5985273318519	4.4344807892227	25.740314145427	1	86.2875864538364	8.54807383852312	107.33357354773	32.6378070591018	1.22057156456867	77.8264308689977	81.7518402728456	20.6823359197006	91.6601507013547	49.8073690221645	169.143883542274	178.971726982854	10.6421105404588	9.38669945449219	23.3044044913258	36.8063250081614	23	154.8366161	1	25.41626277	920.9782686	706.9787696	1077.05529	1078.523044	3490.93762552366	3729.48899085168	728.7900442	16510.995907156	1821.951	943.737
139	1	40	0	68.8193469612743	153.723337871008	16.2462516022206	21.9861847754801	87.2408706829301	84.0184343459841	.441127942595631	.413729425315978	.00405283164783032	10.7111671139719	24.8787915349822	1.29999788491987	32.8076156417374	6.46152052719845	32.2074282191606	1	94.3561237816903	3.02292752570356	95.1980246502499	21.0836799093231	1.21475097193848	60.6012501317891	65.3529106985661	32.6216167851817	83.6856604411732	40.6759239820531	170.087970875029	140.680593125726	12.2593973936702	6.8694381489855	29.419757503143	15.2510127109708	12.6102835818019	184.0698791	1	35.94984623	2613.690986	1015.357616	1280.580768	3122.600282	3257.42679099494	2661.63727549429	2869.378117	20797.0972850162	1744.969	1719.76
140	1	23	0	74.8888621272927	134.354526107665	17.1999923117401	17.843641954707	107.769462131895	94.2888646122301	.869008137870696	.556598105402372	.00140416252380237	17.3838114177343	32.3147838368895	1.01467648214893	80.2184648616239	8.08169166045263	25.6413846525247	1	72.5256963958964	5.85574170093896	108.885124104068	29.8690440255159	.629575850779074	39.360042299144	93.7513961817604	41.3129368754744	81.2966998029733	51.2536156646092	182.672603588726	150.631204127567	10.2981783664902	7.99479255065089	35.6802369979559	28.2065885231277	17.7361059083923	219.2596502	1	34.53865606	2974.562797	2454.034423	3043.035075	1897.662638	3456.25506572833	5463.05353357457	6351.481562	23867.6446214085	2749.605	2197.545
141	1	26	0	81.5145196610247	160.834470034126	16.8946885827754	26.9746267904993	97.5710251925047	97.9077963265299	.28574259178713	.390795220380824	.00366940459772013	14.790366811998	27.7757322489633	1.25106525097508	-17.0554859526455	2.18386044504587	35.4823128670687	2	92.6028612865048	7.45129269892932	117.683766842907	47.7436776387622	.878253370955063	53.4074517214904	76.9274881550518	32.8961386659648	86.0580137061188	51.7065440260922	161.817685440765	154.239402667517	13.1256075372832	9.9689353838563	41.2233025245368	36.3033003041637	17.8985223353666	188.82665	1	42.84256097	1358.298396	2110.677547	4470.505537	2285.278249	2788.80123308045	2979.34082784923	3980.532805	15200.5295957351	2342.917	2155.331
143	1	23	0	74.821934685926	160.479237319771	16.6974332791287	19.6812769091339	78.1036776363035	96.5698534500407	.875458956416696	.352878363526543	.0334050246439874	16.7840155780723	36.2240603660466	1.34762193788774	16.4211586504243	6.3881379471859	28.1903254087665	1	93.4964159567608	2.90717090541439	97.9021320238244	12.1174377605785	.959799097926007	78.6569254866336	66.7694441491039	36.5266459740815	79.4521058498358	51.3570115697803	163.04882294382	165.391723334469	11.185563252063	8.28773556449742	25.0785210128524	4.17732354532927	25.8771805672441	136.6969717	1	29.19986759	441.0945874	1266.485813	930.7935354	608.6913825	2996.25583768648	4672.12238011416	1501.288014	8713.90651706315	1871.39	2112.594
144	1	26	0	73.5180497787951	160.154416865262	15	25.9023340175627	98.8075179266743	96.2950831761409	1.02609099725204	.616951563751135	.089185570889543	19.5265882015744	29.511170712258	1.33793792127281	55.4296025312721	4.45629443191478	26.2262025949021	1	85.0124413317099	5.13633552953252	106.542816208821	28.9887311484199	.920936783787329	56.0426095084404	64.3082014194806	33.3806327337516	86.8640866983333	46.337122188881	145.216218086251	146.984472596087	9.24785464978777	6.32785899646697	31.2257336240727	26.816483851755	31.51	191.9337397	1	18.70198407	1621.064717	2140.29456	3073.916736	4808.638614	3132.65957932163	2815.84915076382	3541.181608	12516.2334597699	2859.992	2156.753
145	1	27	0	62.312744426381	149.506303007947	17	19.9853810095374	76.0011685945792	91.2444071368664	.832940571147311	.508347588466148	.084401253633087	11.5528409084799	31.9133822976232	1.08002817126057	19.9008314689923	3.79416769616167	32.0643467501504	1	84.1394361131825	3.72502649699163	93.0579178908374	42.7092954597902	.791552203937317	75.4587616078788	66.2331333133625	35.444761099061	74.6520574667375	52.8377396675787	160.220855453226	165.344743966707	14.0884446586133	7.96241719903483	19.5209424367931	9.45299625524785	14.49	176.869239	1	12.09789293	1067.417659	805.177481	1716.139084	1654.013547	1909.88681020099	2446.89295464195	3777.107913	9558.98260850518	1803.559	2089.457
146	1	23	0	59.8135609884048	155.995252119319	18	18.1707687766175	71.6676764516742	86.9225451574603	.824500436818183	.459422164957023	.083020516864829	10.2729875566429	26.6134042712471	1.06182436646544	12.183999341345	3.97644617479414	30.6573993737693	1	91.0981619753875	4.76180839288281	114.488864508166	27.6993223198224	.90436233424116	68.4096865419997	79.59468709676	32.7748848323245	77.1111265040236	50.2419451549067	161.846008798457	170.942692951066	9.72439804120222	7.37715235622309	33.3774693848682	26.0299287219532	14.26	136.7401727	1	29.42551891	732.2958052	853.7472266	1006.420464	1245.956471	1759.63874021545	2268.52831069846	661.0977178	10678.5512596252	2287.436	1854.096
149	1	41	0	77.2355967757758	151.53828253434	16.981587163551	23.1770992614329	118.071251932066	106.663934992597	.997073348115373	.819311369973002	.0697638760103146	26.3815329010831	37.5923934521852	1.48018269424327	113.233408730649	3.90651561953127	15.4582448011264	2	90.2834731579351	10.0930863598129	131.982635209686	38.2518484153406	.980560312198941	44.7767196822679	60.511044067418	22.7670184964372	107.634699603746	48.8841387827706	188.818445424651	188.894394341041	13.408449840406	8.19617555204168	38.4320128381369	28.726843629498	13.4602311794879	193.5426074	1	27.70724241	2529.523049	3676.446118	1938.273335	2040.986551	7779.63197216392	4267.78916627169	3663.594365	11372.9975661263	1395.111	1129.65
154	1	31	0	71.229753484542	167.020579010306	16.4476307822188	18.8365045788232	85.4203692444426	93.0221454027051	.465375071344897	.37728779160534	.0101458572518895	14.2634556039993	29.7764409676602	1.05736525306711	60.4471596286166	4.53180423643789	21.6777840048308	1	86.9515636166761	7.51393869398744	97.4183172222693	31.2853319124843	.750647694529616	48.4493322598282	85.4631550483464	48.1592878460651	64.436364239722	50.4744015313918	160.026253726683	161.075534328265	11.6632764810376	8.44094062913209	23.1928997537179	26.733115019917	15.1285379868059	157.9651074	1	36.89676209	477.1287675	1281.768507	738.5873485	1308.236508	5066.41743716318	3256.21625354688	1234.318122	9682.64456684119	1757.19	2189.244
155	1	42	0	69.2418333982205	171.352177130495	16.0235081643041	21.0579481163877	89.7440956879873	89.594272377275	.943291799759027	.523910627078294	.0121092710034718	13.0175751918287	18.2197214396438	1.14173625711701	48.341803337913	6.16584357227839	27.6665565049625	1	85.7334557620925	1.76777299605892	98.7358612694661	31.7745047747012	.978550741364015	54.0639249972301	85.8243790590495	44.6859685072559	84.9237726317224	44.948047969956	155.50820237142	174.610895959777	13.5934231901658	6.97593088361609	53.0368747250177	30.9825925897458	17.9261607424851	210.4863801	1	15.61587301	2873.829438	2588.742412	5074.69873	6473.45838	2267.4622717459	3088.49303867464	6763.91757	7180.18808480701	2494.87	1559.456
156	1	28	0	60.8959973759484	185.118063836591	15.9383455815405	25.1105328162084	88.7055436880328	104.402502539364	.73984147295123	.395408950578712	.00420086555296439	10.9020450407697	23.5407020024722	.976954643696081	67.7437809624244	6.97109767567599	24.0904267481965	1	78.1593544159841	9.11718913306249	109.923827307517	23.0970146882173	.961912172441371	55.8787352726213	79.1342758676183	32.1210456806148	78.8886681977456	55.6055614550132	158.551508067758	162.91504420602	13.7044827250676	7.39135895955551	17.6692132854951	50.3255940303206	24.4442011787614	197.1611458	1	29.57792408	2266.105985	4270.087862	5396.149454	3098.467409	3644.19600676047	2899.26027410547	5251.413439	10818.5090892803	3031.766	2556.651
157	1	23	0	62.7269396822521	156.877268712415	18.5	19.8299931576184	77.1578071128752	94.7662207331741	.814191032584516	.491835482260466	.084084928035741	11.9071184318616	30.2295857902276	1.11945422067705	22.0214380830037	4.72473183983225	32.3738728082681	1	94.9870430858573	3.37565001902112	95.0552603422693	34.7824124875478	.738216205919161	79.7393166116672	92.4319012684282	33.6227612680523	81.2575014807226	43.2958840064239	160.426856003178	142.57939127041	10.5186358900246	6.92034579564497	22.7562117692287	17.6272890712135	17.99	168.7930397	1	21.8172217	652.4786638	1025.203235	1262.105345	817.8798251	1965.48922354123	2227.18450054526	1771.332285	10121.5772726937	1918.994	2164.026
158	1	41	0	66.6759976410249	173.494853424665	13.4225374899106	19.344370058272	77.6954623080965	90.3926916279888	.554324562672991	.429124010122905	.000817183738225141	13.6662006651604	23.0429446471389	1.10376885509468	54.1914004113059	5.91176713239111	26.657591504525	1	96.0546358326974	6.68510639519373	127.446226128319	30.9969584273931	.68286416853749	67.2528032534174	76.2204287839995	31.7162898428796	86.0674303868873	40.5304139247164	174.567345968098	178.954301594931	11.6059868413387	7.67599578566442	32.9374556359253	25.1470506201003	17.7284820690547	165.6004575	1	38.71623353	1555.954557	1071.978832	1348.26337	607.6354591	2754.23463638435	3422.53509491275	3938.840627	15132.1708370815	2540.582	1222.876
160	1	21	0	62.4206502884044	146.360224410309	18.6	21.972966856556	84.3581857173413	91.310038548283	.923865404708314	.576373711213025	.088883926259566	14.2332044641431	33.5684319646403	1.18508123628173	41.6387981885788	4.5542637054184	29.5043965605437	1	85.27020860216	4.02418295126699	99.4643849277054	29.3298644211609	.446659125573933	42.0571776025463	77.4960496729182	31.9838063407224	71.1423401499633	55.4161457784212	190.51105353632	164.845322236069	10.9407050962764	6.77646816761117	25.8095912562567	6.81065039313398	28.25	168.990059	1	27.7734775	818.0524585	1529.586259	1090.716298	1733.132083	1812.93467499199	1872.88106240158	2945.482499	10409.2260041944	1790.556	2289.864
162	1	25	0	69.9417627805087	176.891074791492	17.2	19.2291508912458	85.8874652596423	81.1531655167637	1.05833783208248	.485538715624182	.089971180868722	14.7540974327293	16.4942402448941	1.25310643837269	39.1443059115228	3.97397216835304	33.877774593595	1	85.4527538648108	6.48188405546534	84.7659728402505	18.6826464161277	.864567666413495	64.106737504917	70.7844085100805	27.3186368151801	107.623607947025	60.1676262198016	165.985251512655	167.075528881396	11.3447560756176	8.30347862169438	18.9600152275525	16.4391015560541	13.73	197.4029577	1	38.52921868	2339.862027	3409.068318	1513.391516	4656.61089	3363.58483157528	2972.7328940935	6070.80632	12902.3698945966	1926.824	2246.95
163	1	29	0	83.1552919052774	163.462567418756	15.8	28.3900554424472	89.7000968707725	106.177468114591	.844812919949879	.548750079527262	.075388701030455	16.0927143534608	32.8048169846957	1.15380024232974	53.3066793365874	3.84808853008991	23.0950525494118	1	103.001810000569	9.93585947272368	93.957397363265	31.7937436799111	.79176709530293	73.1451706895023	101.392515918706	32.759079613199	110.921314115985	60.9003441290697	191.14793814547	172.74632500601	13.6874785160326	10.6618305805139	34.4466300045606	34.567103815134	19.02	202.3129217	1	27.77509299	1986.401917	2267.904738	3097.181327	441.5804319	4605.92685965821	5141.36639947537	4541.915713	18467.3619362875	2198.05	1538.925
165	1	25	0	59.0831003186759	176.231600183237	18.3	21.0084477253258	83.171374712314	89.6031898414658	.92821890447727	.471943593690556	.082287906077001	13.8355582563065	20.2999135521363	1.31782467810305	35.9094145998281	4.45885828758553	29.9952872308786	1	86.3786825547868	2.5938817973074	104.487408205023	38.8686721381964	.71879894878366	61.107194419892	80.8449842425762	37.0734478312079	72.363609635504	52.444332049985	175.027861208073	159.942509147222	13.86063669945	6.45020581536519	30.0436233323126	11.0317653706879	14.94	155.1186732	1	24.69071678	714.1402446	924.2160129	646.1357341	1176.306457	1964.66590346245	1824.92113304033	1474.919943	10394.9560323235	2117.493	1932.954
167	1	21	0	65.3249795099691	175.322503385396	17.9	21.3808253243042	81.1458049559442	84.6112746935542	.959042459173896	.462837361941887	.079554410907544	13.1699271576032	18.4478355638413	1.21960379010122	26.7138767897518	3.54414336526012	31.7902386894566	1	90.9267858887324	2.64923762389662	98.8543640938587	45.5104845715687	.88901679393603	67.173685516027	89.7629322226567	33.8035506248707	77.8574351189309	53.4240340583929	146.542589466699	148.165307639865	14.8297601476079	7.18228333930019	21.3020718496409	22.6373315853998	18.42	159.229305	1	24.18735239	611.1340579	1091.488857	1421.323648	1597.224926	1664.56562106032	1957.00795807352	1131.799766	9353.11620902212	2347.755	2381.073
169	1	23	0	73.419888349119	165.770448984142	15.4875076936296	25.9223778003361	77.6580934445374	113.159851945005	.50256340020569	.509446114290768	.0102373501451511	9.8314697323658	26.8648346516129	1.25908290151856	33.8711514611496	4.05566056794487	22.8500408208929	1	97.2683440066612	6.79612636707607	132.460247681825	27.7660376165004	.601088430356467	60.273136275704	81.6719195627957	24.5425753493328	103.056960809394	35.3991175768897	148.906498654396	149.023444868508	11.4574225871067	8.75413240564521	27.8924339555088	9.02180164400488	22.0382193472178	196.2467057	1	25.58830847	1693.041445	1769.796432	1130.525511	3326.113933	2501.86133901298	3558.10528465372	6209.333277	12387.2612574487	1206.275	1523.483
171	1	35	0	91.1446470428782	170.622446330264	16.0776651631895	24.1451945258304	120.868493836839	95.2897169451753	.953847782055527	.641009965469857	.0866606632117182	7.45379673689604	23.6265302342945	1.47792714738287	104.950174706629	7.99762196744559	21.6665265760152	1	86.9268829166249	5.02176209262107	117.582050804747	41.023016243882	.977566255640704	92.3286338041362	57.9640382611542	20.428837221174	69.7033886049176	58.269116839685	151.938900246925	210.489372875309	12.7882526703412	6.2702902576013	34.9041101748007	29.6775839159964	25.4914750206808	177.9876617	1	29.52242444	630.7236643	802.5775767	789.4415174	1353.864266	7646.6565708071	5732.54493539222	1860.59919	17236.7145447643	1359.798	1117.111
173	1	23	0	69.3476285453653	144.562363205361	17.3	20.2339376730233	85.1139559319417	83.6247912652761	1.01780769367713	.588769815633349	.095335112774673	14.48949614152	30.1118645415112	1.12742092388102	34.0644763125349	4.43679222009536	30.4276882969425	1	98.078309292614	6.46681600199372	101.124118398366	31.9197779137176	.835528819353203	51.181305757782	71.9246420176933	36.7783912527375	96.2466750579188	47.0895926303929	149.999864631798	183.645067156176	10.1244961291959	6.74382072347216	23.5256422506645	11.8967575973074	12.37	216.1461087	1	27.40692839	2255.60769	2633.046627	5826.645644	1606.786906	3205.31706468319	2886.41695836122	6591.829179	13621.9939349539	2804.662	1977.184
175	1	24	0	59.4835963106016	150.402030233672	16.3	20.8302058631671	71.6955752016511	95.3271061157575	.752100615690461	.476692868375921	.07722118514564	10.2809069657265	33.6815893696545	1.04590947175859	10.1922577357291	3.03514158482169	30.1958444550401	1	67.4019323568791	2.51152273196203	95.728053363564	41.01532519795	.820445622794796	100.96898750402	71.511419921153	39.5244905777508	74.0480620352901	51.3766364291805	134.824602885637	163.661105564679	11.1625120957106	8.61919129014714	19.5955573821266	15.3336434777593	24.52	137.4050133	1	22.83938916	1685.836767	1604.444722	1026.987436	986.4520532	1907.32248988934	2082.27243597503	704.5194959	10588.5658538318	2013.922	992.221
176	1	38	0	61.0405797486892	131.039054121822	15.6543965607998	20.4489195412607	72.8525962887798	98.7260039082175	.436358552379534	.524846326596162	.0196359683488554	16.2399490262615	28.4891353455605	1.33526954464614	21.625796651002	3.46424117448623	25.7724701238913	1	101.720646853064	5.31580436876102	100.699880971893	23.3356820141198	.80299632236216	65.6905278243939	83.3867922866193	39.8688639253669	80.6031418807688	61.1789267975837	195.643930712249	170.855444543267	12.5296077011328	7.14407235236431	28.4473564634536	1.50411852798425	25.1781906879332	160.6014199	1	21.29623813	671.5979478	763.1297788	224.6862348	823.8419039	3093.72786280437	4026.77586255595	945.4132649	21092.6330408838	2724.383	1470.391
177	1	26	0	65.1323087417404	153.31676748523	19.5	18.2290250954975	72.9680606075854	94.3021965363296	.773768409301841	.475930074736377	.085080300381093	10.6490948399504	31.6749372964067	1.02707674509072	14.8315263511928	3.49882483671133	31.0902233548695	1	83.316388882813	5.3962655303767	99.9900137481745	38.4883942134911	.898883128885063	54.7789939495851	88.843194336805	35.9266659617424	85.2818677431787	59.132062597113	164.861734067963	165.580853338761	9.85370090295328	7.14698266669293	20.8744842842862	24.983568709984	21.71	188.0970648	1	44.73467375	140.5107974	2339.491635	3419.719412	1225.053274	2091.91171557177	1724.56771502038	3810.774255	10067.8517153574	1895.346	1588.58
178	1	23	0	62.9915969561262	169.735693437397	15.5	18.3984271239024	71.7812268651905	89.6757447812997	.800453088404784	.422900012434129	.079056422246145	10.3055375681466	22.5522750445799	1.08100986971697	12.2516887428213	4.24325745828508	30.8700756148319	2	83.7365276865603	2.11268588574603	103.889645086019	46.8459138320759	.553373413113877	49.7319486434571	69.010211720597	28.9504596113693	68.74370703561	46.3566520010354	160.020021970049	145.586999299703	11.8582346153053	7.8480151574171	24.4030088146246	15.4717593431706	15.44	141.2255163	1	32.65835307	1458.757768	861.8023938	1372.749128	670.5682861	1784.06276568421	2181.33687262889	1142.372301	10206.4723503281	2216.991	1923.761
182	1	27	0	66.6190819122858	163.487942320935	16.8	22.3862716640579	78.5514377941436	84.9373569658492	.924816130383322	.480472361930785	.077343430038195	12.3412554584669	22.6321825552029	1.1289408370348	27.0914726106376	4.03436830395592	30.9887419360457	1	111.884334273636	6.1066731531173	100.26062480174	23.9937498664949	.891796573542524	70.9671901908587	75.1542429244	36.5121395335882	76.3656847638777	53.625676304684	177.065471987124	184.171582733979	13.1465105545649	8.49635175249423	26.7570951159578	30.0887502917903	11.79	123.4921318	1	20.15054538	1144.034857	710.6498313	736.0160933	762.1573584	2926.55739333713	3029.89531822095	1210.863391	12255.7375789038	2152.707	1999.805
183	1	28	0	75.0747389700991	155.347083773187	17.8791729416989	23.7138327166322	67.2718458492309	81.1356612857198	.707032815826824	.54346065907157	.00653709596209228	13.7499071469065	17.6563713264186	.990782055445016	79.1469345837832	5.86581604945241	26.6860734679794	1	98.7036733020796	6.54636843540648	110.582761903293	35.1607445432892	.837835858418257	62.5058002494043	69.3199901634944	19.7032995603513	80.2723575208656	55.6426006267429	154.008718456607	163.101212087131	13.4913471891807	9.26908739629434	38.6597007137025	34.7600151245133	13.5180297800107	211.6168251	1	38.07395292	2651.415465	5077.21132	3079.363704	-84.59527534	1604.76555113564	3105.7269400917	7615.045961	11984.6393216576	1816.875	1490.61
185	1	33	0	75.1308672987507	171.533432603348	15.327914792957	20.8985859999957	87.112938884442	87.6837878067308	1.42328763306141	.549944560487347	.0143435413721891	18.1344515011588	24.6949599183863	1.19044924809132	66.7334778679069	7.4247927411925	29.2042323760397	1	94.2935357669194	2.86888618069061	119.811777535011	37.6110085349937	.839062857720419	82.4810596692842	80.5190599949856	33.045806250957	87.1777608455741	52.9916054700152	192.79739419464	158.299813341873	12.6627270300261	8.54573283604404	24.1943284536828	20.5859017215262	18.0527817317343	174.0215258	1	24.74437015	597.4358171	1141.707119	1059.433546	422.2278019	1145.42161402642	3156.41069239791	2784.033547	15264.8570191232	1208.797	1948.885
186	1	34	0	90.534075964737	133.222569001839	14.8913124298051	23.9926249706186	108.497260412492	106.940009835584	1.05216405699903	.77267741112737	.11084641562053	26.0400612963131	39.2299332057592	1.2427449142281	110.214194639467	2.3113346721977	16.6338785710162	1	118.607223187748	10.4418002708931	136.466134861228	52.8712515611842	1.38379297368228	63.1495517557778	71.4792386688641	16.4039821053157	107.786896720878	48.2334305665718	166.400245719153	186.848531484138	13.7540978448465	8.14040028923337	42.9398642103188	33.3998092173133	21.7730491334805	190.0170649	1	34.82416009	1219.490519	1955.747398	2728.028796	1371.828666	8233.12058238313	3929.86822881736	3093.361424	34439.3475339748	937.179	1131.927
189	1	21	0	63.8926049354632	183.913578969659	17.3	20.8953443284554	77.1303517415654	82.2433881844627	.937830425572578	.419383670165485	.074969634327145	11.8987979876902	14.9746579961058	1.20055044882253	22.5479758075688	4.08727183758892	31.3700203049229	1	90.459519343276	4.83906269184081	84.14833953575	29.8830009088852	.68412673701532	59.098432125611	76.8016675211402	33.6211332725361	68.263789418852	50.0405034471478	164.634485448041	166.801863618311	13.2172942534671	8.24564544522436	24.932260834612	17.3263918440789	17.84	204.666694	1	24.23315113	1540.233375	2339.122266	3170.370071	4080.588105	1760.36133375601	1586.78017719649	4457.042577	9967.82946709573	1572.584	2413.089
192	1	18	0	61.1924231683952	179.504220795643	16.9	20.98375539892	80.3466092241288	81.4056071399245	.986991093697324	.447602896845526	.078826953851354	12.911837133623	15.8487256152314	1.26249469628955	30.4996938232057	3.6972761279397	31.3666438058426	1	84.4260770108667	1.20867928722873	110.254857443215	22.2881380724721	.79696578925068	51.9054272494395	70.304986567935	38.8163670978975	72.7162434687489	61.482458386221	176.023109891539	173.322094799951	10.2597675499273	7.31116931141733	16.9663355285593	7.81655449420213	15.7	189.4008254	1	33.26802148	3339.712981	3778.37137	3036.76672	814.3652571	1747.27597873425	2429.53615775332	3021.644811	11395.6741895527	2315.261	2432.758
194	1	31	0	79.7342991820187	176.491488294268	16.5	22.5017060427926	94.0197650125483	103.339190127212	.909817126462952	.532715576944917	.088793323984317	17.6800118630721	26.0736892810109	1.28331111403466	58.4491188035672	4.53254179995996	29.3659170033643	1	97.689630491659	1.71661811741069	91.7887845539371	55.6591870614211	1.07288599590538	61.6417623302987	82.9421892122627	24.657182469382	113.337415768765	57.4059926191694	178.390088623855	193.034929780697	12.031614490581	7.43426762406016	29.6657560435124	18.7612952888012	21.07	172.4722016	1	16.80792952	755.6352582	966.7360271	807.1036771	914.1612079	4138.57402336726	3873.27873895993	1820.415782	15794.7979333403	1479.456	1345.049
195	1	43	0	74.2861092929816	150.581880643324	15.1033409969532	18.5482184052235	78.0653992780426	88.2188503609941	.604818799020723	.460285617817135	.00174705112131778	14.9151131052931	27.1361892170971	1.22941445675096	94.4345218865201	4.14508868085977	33.1349820751057	2	95.4143902161741	5.86569964474184	100.523238910915	34.2936288840137	.666476279092021	90.1930108536035	78.5663794177526	32.8282482970826	78.2479087167158	52.3453026187781	155.320573614445	167.239572141771	13.0533709205949	8.44853468251822	27.8522229210066	27.6740839227132	34.154218999669	172.2183389	1	25.60306275	116.5386746	1505.998514	1023.470761	1185.038289	4389.98211696162	2737.81359585701	2429.527917	12163.8444523924	1871.75	2296.155
197	1	33	0	67.4659642753541	162.583834207646	14.171023435134	17.9237957227742	87.2013872441894	94.1270279881282	.435718268109486	.520115135157539	.0171195965978841	16.091335318255	22.5985564409057	1.15016372597311	34.3630152908154	9.00306254404131	24.8144766171463	1	87.2517753121792	4.60939915177296	112.994830528129	44.5806142275687	.639992248123745	84.3043964575045	78.8842102993658	39.5743990995106	97.4000993057271	49.5863481672131	185.213481674436	161.282728590013	11.9483877223203	7.80044535631314	22.8023922873545	17.5981502353097	32.970247891848	221.3209062	1	28.45324861	3112.842372	3496.948587	4460.354954	5585.68696	2261.78099940444	2692.73733313457	7402.507622	8971.47200600011	2569.083	2066.224
200	1	26	0	72.8597196433111	180.113278095669	17.3	21.634585206979	89.5513646657346	86.187662069744	1.03902765796418	.497194685547662	.085940978565051	16.0396495319226	17.6554978161124	1.29173916630726	43.3216887577532	4.73360518188088	31.4748304743553	1	82.8602983345627	5.3852125018966	93.9961958261847	32.08978975832	.70755022736266	38.7809957878198	83.716502305906	32.2871790861245	78.7176107778214	46.7981223158422	156.284671973015	188.025675672106	9.41994696352049	6.5870015492168	43.7651735460386	24.8323995593382	33.64	171.4220478	1	31.00823751	542.7558588	1339.546546	1494.834126	864.4995571	3186.15014596435	2740.29810800857	2464.853373	12373.9723448816	1976.51	2107.023
201	1	46	0	66.2438421385305	169.418068435072	13.3321719153319	20.7504957061901	80.4894414006267	77.1170134712011	1.16324126995169	.490470803368225	.0230302912516054	15.0144435691473	23.40463250014	1.10307090886054	66.4231946554501	1.0898747430183	25.6312977878479	1	98.1083658187708	5.74079202982393	107.10569772005	33.8747178981139	.737047360870347	64.1491662260378	93.6374546855222	46.808515409939	68.6086166144232	52.6547127163212	185.571458789054	144.08952706086	10.9286508940088	7.08668209981406	30.687018998884	32.4361447483825	18.0851949860371	155.6441122	1	44.1185575	981.5038336	660.3253294	1682.41502	1117.201353	3052.90723947837	3614.8554803076	996.6149744	1142.29150209576	2827.923	1754.798
202	1	37	0	72.7083167474775	166.806721563	13.8371915858588	23.3764674804406	89.0128733164456	100.792851081627	.627065494173439	.395056362220203	-.00966404238878749	13.8715566107421	19.7322838882683	1.04554573277128	61.7564500113949	8.53532942780294	26.5986062256416	2	91.7876413949125	8.00811627817457	114.750580491323	28.6097940412292	1.18842000892852	48.5360434846953	85.6732449138508	20.0563835934736	74.5678623690619	51.3711451174458	144.435922922567	161.003058969218	14.3163759811316	8.19788794715132	15.0367308934219	34.6278609968722	20.6574369965383	159.2161435	1	37.06579784	923.5304244	912.4117949	28.64874457	830.9192506	3075.58230663562	843.362507410347	522.573944	11885.9636939887	1362.346	1263.449
204	1	22	0	64.715481635576	147.472787178296	16.4	20.4104761046619	90.015436029993	84.944848928455	1.0596926966791	.610386755091049	.099248881648407	16.2063435113675	29.4317573749258	1.24664368640917	45.2232673466543	4.00213162190369	33.1311794878566	1	84.8721636984556	3.83714218261593	86.4913434066693	26.7471359367482	.815543491826975	80.3381142808939	71.926708844403	31.9675127431401	93.2753484649584	58.6837499212415	160.118128026661	179.905872376403	9.64418742971611	6.97129966787761	13.1781150179449	20.6567386157694	22.11	155.7921324	1	34.74745833	1355.591624	1297.070301	1461.186801	1645.230557	2189.08895071945	2301.75851861713	1038.927965	10022.6702923101	2084.987	2135.066
207	1	20	0	78.7695236793952	153.942822816782	16.2271299308632	21.0780979715055	98.2597855301574	93.7958445874247	1.03786014935467	.48673670233984	.00941757709570811	12.6343186719751	28.4697972144641	1.12073429641314	35.3142739892937	3.39759112900356	25.7366150005764	1	95.8916020861943	8.0483013920777	100.636049223118	20.6533502174425	.377107442999259	38.0213388577104	80.1614580469322	30.802917283072	67.5179323781631	48.4804867381172	183.535441212298	164.358446403785	11.8038650351693	8.06204320369725	15.8631341592409	35.711696738028	24.3828284762858	182.3173954	1	40.58369038	2029.231273	609.6231623	3330.996782	2087.224409	3320.05834782467	785.216692136601	4870.503839	13601.3633563052	1790.721	1966.813
208	1	32	0	76.8817147520167	156.958202372189	15.3	22.8774501364096	81.3237373877782	86.7875779930037	.937043517844617	.518123526892456	.080547780190377	13.2277151608207	26.1348387659997	1.06603461987379	33.115713281052	4.78384358447446	32.4872687137977	1	90.6695768206555	5.49000163926394	114.691249816678	24.7868292464409	.633186484465841	76.852125680889	74.4846115340624	29.7079748936812	75.6322409515269	46.9812604427279	179.680587577866	176.514119377243	10.3088495683769	7.99683497966034	20.50797520997	19.2545583659667	27.45	175.5137156	1	37.96776648	1336.218477	1422.901849	1004.217043	1856.881798	2664.55061439774	3176.15298020246	2202.943683	13967.3923967857	1656.318	2294.018
211	1	35	0	70.5708166150289	166.824316874874	15.9484205090994	24.9341053959797	81.6432491166634	87.0949365989363	.391942469123751	.541383293591934	.00954039980770904	13.3642768458813	23.2328880681307	.911149064044003	51.3226176532917	5.02620760268474	25.3269052588876	2	115.088083930314	2.74177974864433	116.233593457087	20.3054684940143	.873717402554175	66.8177328204038	70.5079243944783	42.7259096542548	88.9106301958091	57.326525519602	154.965734256548	176.511285139131	15.4545358408242	7.9762279447983	36.2005657380505	21.0276910466491	17.5078761710611	217.6448662	1	39.444571	2224.208295	4854.939001	2624.591342	9910.114851	5237.6134438673	4576.99514602427	5386.948561	8737.84896508732	2409.567	2409.898
212	1	26	0	72.3865557118843	173.837430520245	17.3197773114371	26.2461379052838	71.4146169531741	105.620109034993	.966659901879029	.602456488093594	.00796453652784112	18.0793838707032	36.6030740931164	1.01794275047141	52.5646781877149	4.62118119027582	21.2803893898381	1	106.11486368347	-.100767952576279	109.070944103456	37.8648598749423	.469416425856762	53.5073688094271	75.5305179355491	33.9884327078471	91.8527864388889	49.3310166246374	191.590994947474	162.1943151296	9.79395450382726	7.71609017747105	37.9300290306273	27.529518602998	12.6102835818019	191.4910546	1	25.79950612	1459.385663	3209.056791	2506.549783	2304.856543	1202.16680745943	1475.28806640184	4121.887381	15719.6612134285	2306.016	1973.554
213	1	25	0	88.5761048265267	164.612334810692	18.0112865968258	22.4427620297065	89.4390739023802	95.1643703601294	.587779870530358	.402754166214436	.0150725991463405	11.2889372656937	35.7057302405592	1.23512735677068	82.5001324098557	.867950759828091	28.5713502559956	1	95.0903076953546	4.7528570480019	102.30972979503	30.6823198721831	.839509374144254	65.9524077288224	72.6637269709317	40.7037618717004	86.4990845304274	42.741686583031	182.625878298422	139.874496602861	11.8340864072408	8.57097881734953	30.5698749444273	23.7883371583594	26.1379031396646	141.8775274	1	43.36105983	626.6817561	901.0369152	888.8067694	1826.787982	3203.74670839374	2674.05528877862	802.5031118	17908.5637126846	1315.561	2215.045
214	1	35	0	81.2436921679182	182.749609393504	15.5	26.1767990018707	82.1380517763318	98.894196207606	.830564936327523	.44945678433418	.06891892215765	13.4938019859022	22.0300487395027	1.13018958912813	31.9232882145944	3.7213717563461	27.4475368819403	1	79.9561192048714	5.86891294206725	98.2335708763276	42.9016991953104	.889351101955981	53.2445967007952	85.0089136038878	19.857397046464	81.3114362597116	52.1007145884796	164.980575042457	174.947478398899	13.8208097571915	7.16407766654156	33.0202126203512	32.5003691916936	20.48	189.1827025	1	33.07307859	1122.683221	562.5690897	1750.749738	925.3463481	5339.11419450305	4501.4786691172	4592.147756	20956.6819042229	1762.543	1780.161
216	1	33	0	68.242211182107	180.92620275612	17.9241647351009	18.3253794703633	82.586588390026	104.310395737179	.838602365748375	.459745991873206	-.0109652018889319	13.2983975971583	35.8839548223186	1.299265559786	33.7311802265467	8.90914266416803	23.4419706682529	1	81.9595938990824	6.23670527096256	111.133053946338	53.3601666726172	1.03803442334407	35.1736745666713	76.5317829264677	36.0115672921529	67.9765860087937	44.2703880151385	170.585305315326	162.375418262091	10.8515319960745	7.27767121233919	22.8813000476803	25.538028749972	5.83752892247867	179.235136	1	25.29588707	953.9625151	994.7385163	1079.571805	961.2766715	951.010300312191	2565.84599658527	2255.505485	13501.3780562658	1890.131	2063.06
217	1	27	0	71.4741573421634	168.745492449525	16.6	21.5530075718998	82.3379331196193	101.979654709634	.807395684502557	.48794152616698	.081842448967058	13.5595267822757	28.5227379738086	1.16068676266806	29.2601390888679	3.47593094307971	29.2579236024758	1	82.8368379187305	4.26066266198177	93.6157973934314	33.1177461449988	.752449206830352	74.8938335213461	73.1207923964394	25.5806924845092	88.8020743886591	56.1508201320539	149.474017532601	196.163324946538	13.1811111436255	7.4242782789428	24.6947794998996	28.5697122408892	14.83	192.0092847	1	27.31531319	639.2872415	1875.156504	-23.35894402	3160.344313	2159.14668235928	3455.88740249514	3559.69767	12304.7193255625	1821.974	1028.426
220	1	21	0	68.1434991746501	165.365994416527	14.4004866746545	22.1788657755242	85.00803845271	83.0709068495198	1.16300298233982	.383130158195854	.00329925844399259	9.93674829156953	32.20728156314	1.15013371264795	-10.4460060559213	5.09006845529075	36.2574297266547	1	104.610950529459	4.73229416860268	98.371433563676	33.6287552878348	.650195005162968	64.1868193066912	62.8960062586702	33.0023392254225	84.2208980731666	51.9624280866992	168.627299646614	175.511295714532	11.0806325745827	7.50630010415771	29.0018901624135	17.0552603422693	24.3655753617932	168.9013799	1	28.01882326	1531.274964	1263.028824	368.9752955	594.4783677	1940.10443313164	2291.75930901692	2335.23162	15255.5511830215	2660.583	1713.95
221	1	35	0	72.4852756774199	166.25433881901	14.5792474035406	22.7798948900017	76.3533550827415	84.846986293036	1.21977182263508	.607837399809796	.0101947653294774	12.9643902154057	29.6917283574003	.982076008361764	12.5744326193817	2.57471579313278	32.3010231820517	1	81.4120894572989	7.03809174814087	107.516532392998	34.4978047602199	1.10556113076978	63.9609826772939	79.8770954334759	36.5535283637291	102.081527741742	53.9596307033207	155.545946401544	155.37873236477	9.52438027422177	7.07497281027609	36.9677267927327	23.2227224033268	2.84369973791763	215.7153186	1	34.8251451	4693.82929	1234.255145	5096.607321	3812.82599	3734.53361437714	3072.54595857376	6314.288174	13898.6129412515	1983.041	3117.252
222	1	35	0	72.1245120984095	162.636932782072	17.3733542800765	20.9713514878531	85.653370418353	91.8406776790507	1.07057740226155	.469428154145135	.018315716281184	16.1248274606478	30.3161010176409	1.060383229336	60.5374997373438	5.17961525726423	30.3191154241431	1	105.482046364923	2.8476476604148	129.778220565873	26.3635626803152	.942403374664136	59.6131023282069	68.992776707164	36.1318536508043	73.528851074283	40.1918909017695	149.942776917596	182.479093786387	12.3434807472833	8.289305124979	20.1695415499271	15.6969970804057	20.2894872725155	145.5637095	1	48.23530341	1082.293695	1043.364764	818.1039018	1908.40922	3473.00000005635	1378.70518604177	613.5593392	6715.029293322	2039.412	2197.545
223	1	31	0	65.8115274744632	165.339545173731	18.1119785742485	24.0419665816007	97.1781234813388	105.475840437924	.71515642250306	.598451755548012	-.00748507498227991	20.3646257331129	31.7358063309512	.960509251448093	39.3457183942664	7.85348534260993	26.1084164346612	1	90.9286907243222	2.82433685646101	77.8357594247209	33.0010334133549	.598473996886751	50.8329359742347	74.4979026622605	44.0823959908448	78.5115882837854	48.5486374498578	147.804600348463	167.017320058367	12.3072089617082	8.70964856503415	62.102099455893	16.3812395031273	9.14958575571654	194.5316773	1	22.01820914	1907.892175	1397.726697	1768.413831	2547.967319	4429.18952406035	5076.32183446549	3692.611907	9860.37120025139	1773.644	2793.668
225	1	30	0	71.2669177117932	157.792769595937	16.79006690612	15.6546228127554	84.1855141817941	116.767999325879	.959449882630725	.449193920656398	-.0166499985223636	14.2924934960902	28.1953321770998	.915609044162557	48.437736839056	4.87848679110175	19.6806882538367	1	89.4016127402574	9.84115146314725	110.195308065391	45.6833583635744	.981021520145587	28.221497066319	78.4428200150433	38.3772653296182	90.9021768922539	49.1607592164655	155.536032909295	168.053717692746	14.0088690012519	9.09421748574241	9.16448740195483	22.8498136594426	26.8451853369188	173.2600514	1	36.00453235	1645.389036	1126.32097	630.6365802	758.587478	4771.17135535809	2968.56604411732	2284.200952	20773.5027187155	1743.924	1571.047
228	1	37	0	69.0743635913095	157.500639897728	14.9157913660165	24.9534658096964	90.1189894040581	86.9048908597906	.484294380131178	.540993359107233	-.000593333404860459	12.2300118972489	21.7189750198741	.968161830818281	82.7472239304334	4.6932459124655	30.1297091734596	1	83.2071489183727	5.03911629897193	113.963080861373	40.9902497418516	.966845135279582	71.28087798052	77.9687186169031	29.6178877507919	82.1923849645682	51.0572261999187	152.077633831068	169.519885679765	11.9490851910698	9.34652177520329	14.3168203622336	32.3730144473957	8.38971657480579	219.3172087	1	28.97371312	1877.363396	1771.460469	3723.138444	6013.600806	1567.08382139914	2031.25114997238	6235.263941	20440.7845457026	2295.431	1791.01
229	1	25	0	74.0653287669556	155.803542004869	16.3	25.582772647962	82.4568967192899	91.0242071008834	.905878769456369	.529236342500564	.076086320415536	13.5988540645928	28.804856129686	1.0971895785925	37.0633050638694	5.12845938598827	31.6617225406226	1	83.0871672404464	4.35235678094614	105.281315225147	37.6043016987387	1.08311187634245	64.2140283211484	79.2137873050524	40.5031250667525	82.8948790158029	43.8090679784655	188.045846996363	152.669760356657	10.6352717643167	9.87453863266856	26.7118568494916	22.5405763658928	22.64	175.9594317	1	32.63523306	1002.958814	1197.736767	1265.703363	2077.320121	3156.74390851927	3372.89510146366	2495.898008	11612.2709868941	2648.976	1499.615
231	1	21	0	69.0962049752125	161.08378971061	16.3	20.9184609552904	82.3163587431773	82.2096004562918	1.00129861094438	.511015781855269	.085429345568553	13.5526676527067	22.2109913214273	1.1530774393738	29.9680322395874	3.77128255526642	28.8176962283906	2	91.153823051136	1.64714795118197	92.9508214790985	44.9558019428514	.809561699698679	38.7500547780655	83.1002502964839	35.392456058762	67.4617515160935	53.8586531546607	153.280990237399	174.359027899336	11.8312533181088	6.21867154524662	24.8401381162694	14.9865530147217	14.77	149.0595342	1	31.46424158	800.3763721	1377.458832	1521.470611	1651.353275	2007.7970980783	2209.02371034026	842.5719241	9947.17541085265	2631.68	2633.164
232	1	26	0	78.904986094014	141.595340846572	16.1159587554866	26.1142884583678	86.9223883757368	104.323676633561	.718359890216379	.507302446647373	-.0055598156703054	9.33719801547704	21.8142536848318	1.07970335243735	68.8086537390482	6.66572300612461	27.1172103364079	1	90.9529196631775	8.74589701601071	118.010655154882	28.2953191950655	.86529620921152	61.4054435369908	74.2188503609941	36.4784279755986	87.1812749057281	45.8744911054964	183.930548448116	160.932919874685	13.2763187674456	8.14416477723862	35.2819635837077	28.9254042500688	6.50588019902352	187.8655768	1	38.37545885	1572.189381	1417.986714	1283.039246	228.7416186	4130.33684101538	3181.61438219977	4414.663503	14518.021465723	2011.634	1368.362
235	1	24	0	81.899658834911	168.757275059499	15.2041507539398	24.0060851966264	99.8655439008726	99.220916818871	.447885488229804	.466641416904167	-.00512197582592489	15.1481665751489	25.1489523886703	1.11242879079655	53.7065215009497	6.20017540565459	25.2063164932479	1	89.2738889886823	1.24371441819239	115.998011591961	13.8268876222428	.877322071117815	49.9857689443743	73.3491051251622	31.5727181461261	74.4445076026605	38.3745294937398	197.222949938732	154.58624415638	9.67293259133585	8.83962536235922	40.7122438091901	23.8600212570163	21.9765601539111	137.2055623	1	38.09184884	1046.199034	923.0366257	1013.376052	1420.737365	4226.05933938758	2339.04780391458	1113.139322	13351.7940310994	1662.381	1519.882
236	1	32	0	75.7441805034177	143.209157340345	17.055241227732	16.9607281450881	79.5417024466442	99.4772340263298	1.07046280592913	.406567154539516	.00388614514323126	17.3476453609183	28.8800452633295	.886444823257625	60.4295881909784	5.27059655975609	21.3775416138815	1	91.208817366205	3.91074828661222	103.264516196083	43.9061124931031	.831400251171144	49.4947782296222	75.1383222196455	34.4798281477415	93.6874885002762	59.650866559241	124.695522319525	151.440643043461	10.7177441885753	5.38367418912239	27.820729393221	3.77328961901367	23.4445710045693	175.3138405	1	33.44371814	1232.879643	252.8191797	723.2744136	1529.984504	3117.73727237596	3211.45638129383	2071.657781	12162.345491437	2124.203	1999.552
238	1	37	0	76.2092665353266	150.182053130004	16.6252248567762	21.4935701579379	104.198604033794	89.1844574752613	.941832060762681	.470076441968558	.0126691968691448	7.65482835855801	23.8325270199566	1.1120596268971	18.7203430666123	6.10400248003134	26.1195617237972	1	76.6216148802778	2.23489629609976	106.474976786791	17.0433611097978	.719986627244507	64.0775708031142	90.5025083030341	36.8419768821332	96.0452477858635	43.8142536848318	140.998533171951	170.665439731383	11.6808547398861	8.75335069494904	31.5507888545253	27.9086687542731	28.1436413640622	182.6184972	1	38.7349173	1131.058985	3131.317504	1247.37	2973.878004	5210.3213268565	5764.54738923348	3981.323838	17241.8893169961	1626.382	2346.459
240	1	28	0	74.3098482415662	160.759974459972	15.5607013261179	19.1030938468175	102.844002624974	95.1671431821014	.862628259911435	.540307213566848	.00166615838880534	17.1460717764276	23.5146449792665	.819913466833532	57.3302485260647	6.12341223383555	26.8938748174405	1	85.3984047351696	8.53120078721549	113.250201861098	42.5137261268974	.748272480903834	53.3177118792664	86.1256241679075	42.0023452281021	83.933945673547	45.4384111333638	182.393320503179	134.341471897787	13.8819740267238	9.3112342902692	36.8057162277692	32.9723941932316	7.4624412516132	150.0569043	1	46.21083187	663.0159558	161.613232	1770.351335	1198.609769	2337.03065835289	4273.22527987417	743.2898908	16554.8536086717	2650.155	2438.545
241	1	34	0	77.4304496188706	181.068265828537	14.7953633535653	26.5021843106952	71.5153207540279	95.4922181890142	1.04118253350025	.480547886480053	-.000937388429330895	14.3333389031468	30.3785355551809	.957097282074392	65.443368728389	5.72426911527873	30.1258455262796	1	88.8377066983958	3.27698759468622	95.4197731009626	51.4856980922632	.734378494142729	62.9839670888614	77.4459137774829	42.2312991505896	94.5441813502694	53.9095493775676	133.770915201167	131.555962474667	11.8569783888845	8.59994099400646	21.9787925389537	7.99542777810711	25.9084717324586	154.5104361	1	49.31219061	407.0021785	890.2035827	955.2608756	1319.476158	4676.1441656854	3421.53715185123	948.4203954	15831.2903193873	2308.115	1702.833
242	1	38	0	67.8464240989997	149.422690992389	17.9557710402296	22.4935886863677	78.3629518384114	94.2482238414814	.899564203992486	.42752620983083	.013531176157092	10.1329604047933	34.7399560066406	1.00482119756052	52.0155161918374	5.91360476643604	25.5103628457873	1	99.1207425612083	3.71550956009305	98.2850190614554	12.522453941172	1.06000335881487	77.3206503960537	75.8547846290458	30.0716255625593	95.9385254038207	49.2191214914783	176.006234798406	157.588565747719	11.0166973707848	7.56766848653351	25.5814761304064	21.5767711880035	19.6383811523847	143.9703111	1	37.37781023	1228.024419	726.3741989	1468.228336	771.6448092	3463.41824599949	1728.41794967826	809.3499016	8745.34888577182	1957.135	1961.074
245	1	38	0	72.7282358183147	178.178132682398	15.6473266037356	27.7868601288646	85.670434812695	81.6480501370679	.708767676970456	.458494231577788	.0114949323435285	15.8420644209982	23.5666771711549	.957339571462944	33.8544804232661	6.49407611742208	28.4692878974311	1	94.0588997762825	8.13280663754558	111.361778221413	36.7705467548221	.62735472829314	75.2424186227145	79.1031404533715	45.0414240478131	98.0735733111796	50.1742137101246	185.840078049223	144.21984628294	11.5542445508865	7.31788327002287	22.279812547873	24.4153223421308	22.1652302823204	192.8367975	1	44.80021468	2577.607466	2130.47611	3899.135385	-170.3673939	2020.41508903494	2480.7919847517	4368.1358	2714.55318294466	2657.982	2042.598
246	1	41	0	81.3399523039698	156.940978816274	16.3	26.4335191761129	88.3956086200196	112.864668881055	.783199999578056	.563241094115398	.079516853745635	15.6279966281749	39.4054963581279	1.12647203360701	49.0002528718247	5.51387665417447	24.2759345584782	1	96.6346331348177	7.35537289275089	92.8127391639282	58.363865142921	.889190576141118	75.7833078648837	90.1384398476512	24.8125970301335	91.6531822792604	42.3196629576269	185.502863693138	169.565910709644	11.3688960557847	8.12409889172413	37.9868585948425	23.9263534542988	20.76	188.2922571	1	39.23882284	3263.52279	289.6006259	2367.650047	1696.356271	5746.30588642322	5527.70883485209	3438.806497	20437.0701870139	1570.194	1550.205
248	1	38	0	69.5340699620574	151.147931955813	14.8160129760217	21.8524572220049	76.3564359960437	84.8642780610535	.919605374493403	.503005800408573	-.00355544396169716	16.5204167286574	16.3047894400079	1.05387579474482	77.2679367198143	2.55599566368619	25.0568438811824	1	85.0744654597656	6.92436921275221	75.8947067372501	32.8839916770521	.804842551132024	81.5788045453373	70.3821139923821	39.4413081923267	78.9167681734252	48.5774502420099	138.598513078177	140.619952566485	10.9777653132071	6.88436636764673	20.3463882472133	16.9250400277379	18.0992409948376	179.929176	1	40.95369329	1159.656565	1024.397877	877.5200538	750.8389242	3111.30691746075	4176.7099294957	2772.426632	5318.83669178933	1333.009	2285.151
251	1	36	0	72.4836601874558	150.825663876924	15.6719266164291	22.0808699951449	70.4634901314275	88.3962905035733	.961433945322642	.466545647112071	-.0082818469107151	14.5041556505603	34.8665303842863	1.29536328181857	55.2960544861853	6.20820124165039	26.8527076766331	1	95.0008816288027	3.7150989232352	89.6981191947416	33.2950650923594	.704455345383904	72.6998534243321	82.9371040000115	43.5453530118684	71.8469043324003	56.0659385781037	151.451628627838	132.271098158672	15.0900376491947	8.96766220748541	31.5259562385618	29.4841227615252	4.67915099556558	184.3520214	1	41.04414481	1305.978008	982.5114426	569.2336976	4473.489816	3688.17053033854	1897.40797698323	4788.768005	18631.1242840602	1416.697	2212.877
255	1	36	0	65.5360187919287	155.454869127163	16.2873678113247	19.079213244433	95.2131601781584	82.6044179220335	.962666310643544	.562188155425247	.0318936627283692	14.2134970600309	22.9911034491379	1.04679428709787	40.5493345876457	6.76465238281526	25.7108109305846	1	84.3275940950116	4.03519035392965	112.333575583994	32.6704843852058	.8363317815552	80.1547541210894	66.2019876673003	31.1864330089156	78.8755498735409	49.8749126461917	169.740657585789	128.241809256142	12.579523612537	7.37541267526249	34.2005323191697	23.738508217386	15.2279821374977	183.2370628	1	44.5226369	1442.551257	4498.920367	1543.657795	3481.913217	3138.74910109735	2149.70999270736	3562.918304	16198.5971443428	2565.752	1622.35
257	1	33	0	77.6895885336417	164.313777258678	17.2568066267704	24.3027623683447	80.2631591188256	76.103327056393	.699985141382786	.45281107203482	.00919145397547982	16.4807923182379	26.4724308887962	1.18881133908289	25.5873372931965	8.08092222793493	28.9592906735634	2	84.7284868540009	4.23331786299532	109.56825239578	44.1171334538085	.756663592709228	75.5304101200309	85.1672509471246	28.8226051199308	79.6493684294401	43.2884475128958	169.785040927236	134.135880620452	12.6376403239803	6.44445560383028	38.9494861893181	18.5458619044512	11.1447715678369	157.3521705	1	41.77294565	1060.04052	1073.209549	1679.171535	1322.139499	3362.26583688403	2825.03607043327	1415.830527	5596.20074351551	1511.524	2038.235
258	1	25	0	71.8910220710968	164.436094064251	17.0892763384618	22.9577070159139	91.2937268669193	109.179512047325	.664857272768859	.524517476049368	.0270874106920091	11.2660725688911	40.6860322779976	1.04459772096889	71.755198294064	5.80752130442124	27.216371975308	1	103.729295460507	4.51026854937954	112.0306888372	30.8038124481827	.948341511046747	72.6474119598279	82.8906720217492	34.297604063031	99.0990035763243	61.4933573058806	168.644170773332	151.06523773662	12.0939421175237	7.72046530173393	20.802911386505	24.3461655018764	12.3255753603589	163.1361021	1	26.31070126	679.5791048	757.4083181	658.8451836	1014.374677	1550.20632821834	3350.38181067648	1700.709453	11412.7217683417	3100.328	1600.946
262	1	27	0	78.3258130467148	166.893897767033	16.2123836111423	15.6684762360528	86.9239799914649	87.5465280032076	.84971889211447	.540109432575264	.00408009943585785	7.72606907854788	23.4021768644452	1.05353950907884	32.7691713006934	2.6305405779276	23.9898843826522	1	94.7339131015178	6.09050422502623	134.332960937405	20.665669323178	.94098197086947	30.1266338080168	78.4253440743487	48.0481294036144	104.920288079651	48.1115070113447	187.717593436828	186.221482585242	12.1811240058989	6.74316117610724	24.8047585601453	30.8320416580245	11.2583174338797	221.9498048	1	49.73104021	3031.972377	3377.827291	3860.156663	2601.498987	2701.47746353177	2545.76082927815	6197.103249	17677.74418919	2278.366	2531.162
264	1	31	0	72.616878423898	143.950886649429	16.7875569281168	17.3874721541069	84.3645936885732	102.884571798262	.991494564205641	.502771594154183	.0175741143013584	15.0108010428667	28.9153245628113	1.0019396454969	35.9131216807291	5.26073718244152	34.746859071427	2	88.3287762006512	3.9640642302722	109.398157559786	42.0840103439405	.946719154397724	70.7311430029804	56.9327405374497	34.6257793100085	76.5322094895819	53.1448780646315	195.313238438684	185.748158805072	12.9946573532536	7.11120162222651	20.8198962000606	30.9599598140921	15.6257428241079	169.1282806	1	25.80966063	710.800239	801.6663767	1327.769044	119.8469615	4388.48895403498	3959.48223588493	2203.881429	9995.1651362644	2087.926	3224.281
265	1	36	0	78.8672479958041	156.836068602424	17.4	24.3676366885775	82.0787072470412	104.694946594303	.783979646745501	.523340759421283	.077976773303172	13.4742586035515	35.3036315978686	1.06188782134282	39.1414445434954	4.68806650223779	26.6101412357821	1	89.2345749685774	8.66157099354314	94.8435908107786	53.8964908324415	.906145376371569	63.0781898405694	85.3970779845258	25.0818586209352	103.62735305418	52.8710725170386	202.987128537963	198.163391359849	11.7770353274973	8.31770484787994	37.7585765615659	44.4914019983844	28.41	192.5676553	1	35.54862994	2300.399961	-492.502972	3155.072085	1573.750701	4521.41206449596	5560.17597671598	3071.164751	21101.0903361021	2041.825	2324.837
266	1	27	0	68.1123035063792	160.479237319771	16.0588674993196	28.1001919675618	81.4966840454726	99.3723783821624	.818562332115835	.367123915464617	.0208110104924417	18.3766522139777	23.2968028082978	1.14123940016143	76.136106943246	4.19466182644828	29.4631086742156	1	86.000465216639	7.56079426940705	96.9628786554094	35.2529843590746	.638176714800065	61.0263343129773	75.6995270622429	34.9161934738368	90.5954156980297	59.7184238256887	141.63185980753	145.726549311948	13.0716466481928	8.75947955237061	36.7026716149267	39.322627172689	20.6673527625244	247.0057835	1	24.64122369	5530.240638	3373.257992	6427.327688	7630.8427	2594.98768475896	4353.18327920686	9107.733957	14923.6822506864	1189.887	2107.696
267	1	39	0	65.474248185521	165.776701760216	16.2018805389525	23.2270656952751	70.6746293264441	91.0519991165929	.761537923809374	.599866610980826	.00634279378774227	16.4785276764305	14.2039112485945	1.03849887687247	36.2310992183629	3.17629742564168	26.4794180818426	1	90.3860156994051	4.79729416332266	130.048267732724	35.0849984139204	1.07727711883723	81.172860680148	97.7210949914297	26.7203354016237	87.6857863960904	54.1365592551301	146.892286213115	122.081710691564	12.7807561365145	8.31110912358563	27.9719760883891	35.464209587255	12.2030686977669	173.3885266	1	40.33831098	247.5031831	745.6617962	1064.263986	1294.409233	2976.81470631505	4517.92391989147	2784.58112	16218.7896320247	1720.912	1816.021
268	1	31	0	71.1812489952281	163.546261501062	15.8500443325611	23.7828133422881	70.2500771996565	87.2099012767139	.411176463076845	.435340656520566	.00838808252611489	13.7107329363644	31.8999110074656	1.06338592609391	33.4289187573595	5.40004948813294	22.9438188195927	2	79.1723859946069	7.92173929261044	121.278887985914	34.606824753253	.838393492357282	68.1619341573096	88.0014842751552	45.3396132544731	84.0803606781119	49.8276280166465	176.364143700921	149.328625815688	12.3692103523965	8.86685222312517	18.1604632062372	21.5202404079464	10.1712757239002	202.506627	1	36.53707106	1570.029445	3086.463271	2749.940513	627.6232575	2736.42923123407	4062.84437606519	6013.62275	13286.3308762026	2449.216	2038.143
269	1	22	0	65.2531635345804	161.958558767801	18.3	17.2711175360018	65.619150149636	82.3875544633775	.796469206751424	.405160126447616	.077169974470165	8.61218978695905	21.9719887589422	.948429970844209	1.16150088961503	3.78310675817271	33.9805838746834	1	97.9466025100555	5.52254568648641	96.6803693496331	52.4554588738829	.721433982308372	65.7098287824192	89.1900528786937	34.7122722561471	71.8208231974859	50.8032796004991	166.153773609985	178.940070857643	11.6655149617363	6.47344863459002	19.4133651297307	26.8393608166371	11.41	220.5246084	1	28.02234073	4265.805622	5240.23097	3506.300696	3095.775252	2131.53157851775	1646.50760375662	6020.773599	10073.0278770789	1508.71	2098.118
272	1	25	0	62.1740329733002	151.714008279407	15.5572125044419	19.7606285028742	73.8029955147649	78.3583373149158	.791345248417929	.722061498789117	.0168253500507562	13.0035200880811	18.3019852354191	1.01578383742308	62.4323500939645	5.09402612148551	29.5838008948776	1	95.5037651236489	4.78828880153305	95.1205811763939	25.2189499557135	.818340566637344	66.512865648896	76.6434938869497	34.9836700226297	77.9388089842396	61.6616502054967	185.926070773276	146.436057497485	13.2635937996994	9.08905246533104	45.6418915392132	38.1872230819426	2.7501127331052	183.0202529	1	24.97056082	3069.814061	2968.517043	810.8011747	2475.567277	4361.65203912242	3193.22578737047	3521.727289	13104.7775438346	1743.787	2018.676
273	1	24	0	77.012443580199	177.447558325832	16.8861670721672	22.5279994184093	92.8079332272173	85.9153719929454	.732759237708524	.639083113026572	.0108399733764672	15.3802105058858	37.7014253697125	1.20111762094311	27.7144089320209	4.41547258812352	23.3965698296088	1	89.4188533491979	5.79846024669241	112.686445885862	50.7499077835819	.763233441374323	57.3407252683537	78.7369642440171	36.6585431694693	77.7933193905337	51.8475384422345	190.427478375495	169.70446762949	13.0625607961221	7.87532689728105	31.6211632808117	14.4034091236535	25.2864364736015	216.4490535	1	30.85088858	3290.32185	848.071871	3008.646228	5683.217192	2891.06038356113	1314.93687452166	6847.041009	12946.184405213	2168.587	1917.943
274	1	30	0	82.8996073322487	167.830388545292	17.5839791558392	20.9244561220403	69.4553607292473	84.3870048001409	.768993734000833	.552274344852776	.0116992719287809	16.2451058612205	31.6708343031933	1.19679679351393	22.9945134175941	3.74314818397397	27.2383203561985	1	77.3129172556219	3.30756571605452	116.676070587579	38.0153494157712	.60524500304251	58.7684182188823	74.5484375984961	43.0202312346955	95.5706620817946	50.6883828973514	181.770816854551	161.723276454868	10.3844666763209	8.07291655391746	47.009926184779	18.765702690027	23.3136765270901	148.3448351	1	32.82262989	806.6139142	1248.240326	188.5474628	829.7364527	3561.64935813285	2029.01640780328	1261.609785	14784.8774430386	2329.836	1824.85
278	1	26	0	79.6467857828247	183.29700977396	16	28.264300853014	89.0921045284485	102.612349246396	.86823959477351	.486053234792625	.070920103881132	15.8753338666118	23.3491475329417	1.23995602440218	49.1858093043456	5.03765612693676	25.7952589940978	1	115.553707145154	6.32740769155498	100.062395328205	52.5283947959833	.712973476562183	64.8413192164007	84.6881154958101	36.8277768150438	82.3579525784589	43.8197106530424	180.822191143234	176.207541799886	11.160142351684	6.11412151252152	32.1338791005546	27.1616430128925	18.47	181.6840278	1	40.44638169	957.6602363	1216.169667	872.7975594	64.65654931	4012.78783656744	4217.14254216931	1682.717147	17344.5247229029	2147.71	2051.95
279	1	20	0	66.3238049127103	174.005480130028	15.061522885313	21.4016161508625	101.286856746068	98.4500211515697	1.21347811929882	.646315778692951	.00818004925550486	12.3244651957648	27.4915197021328	.959712261240929	84.4106169803999	5.80179353416315	32.7518801693514	1	96.1074115365045	2.61013243692578	106.837424067868	48.0665118781035	1.17496312532108	76.3029803944519	91.145230018883	35.6072014002712	98.0450106300705	50.0139971234603	117.64439179562	180.469497030717	11.0223282798572	7.97277573028405	37.5760389134084	15.621097473806	17.252103523555	140.233834	1	24.85867023	1146.018806	1171.787065	537.4718083	744.7980604	5149.20419239206	2703.39831634192	1522.327355	8869.2766338354	2073.252	2149.56
280	1	30	0	68.7371877573896	167.542810868064	15.9165754616115	21.4053405316663	95.9194282888202	104.086666861753	.937768893182511	.522458732473751	.0142083381635603	18.8329775381717	19.6508659225656	1.20835956345545	20.1892497695517	3.08527519588824	26.8419642704685	1	81.2124258116819	8.73923132934142	108.013382527366	24.9800984571339	.692253291616507	76.8628926177043	86.6807820076065	34.0479193456849	77.9857673325605	45.3966243992909	154.986015988397	159.461141442225	11.2207675182319	7.74008583093528	41.4051832749974	25.0170963327691	29.5866956801037	229.5522528	1	34.53243901	1131.844222	849.4724928	3695.585586	4116.488366	3978.08424470713	4345.86252897861	7052.365342	12541.2449632349	1964.644	2572.694
284	1	35	0	73.8181503946835	156.575341588643	17.4232641660783	19.0450380715192	83.980491338647	101.932214884931	.807123617251637	.58572726528655	-.00156199983193073	15.3066335213807	28.8795814210316	.921232449903619	38.5578413240146	4.28976245781814	33.8322052609583	1	95.6413728088955	2.40245523349149	95.6070266913739	42.3610060503124	.877277869675309	57.3096478343941	83.0754279123357	33.4387841323041	83.1648667219124	50.2573437996034	159.13249328325	152.592370290367	12.0035082171555	7.75320199509006	21.7727647041611	30.5370379565575	18.0262972460187	163.649621	1	24.00578703	925.7499326	1093.818187	1101.49347	421.5995684	1957.11198405479	5103.95410249475	2270.808699	9379.3940221658	1458.83	1365.572
286	1	30	0	69.99843180881	168.7613518695	16.8084707587841	22.7239368642331	78.184486240556	100.473065923274	.71734443938185	.671418105310295	.0031263612274488	7.27979821828194	24.9933196553029	1.27015863704728	14.9028663851786	5.06898477648792	32.0018710478762	1	87.025109905735	6.09366994870943	103.21466565461	40.8111111179169	1.05469427444274	65.2502459867392	86.246830253076	34.9643875980837	100.990743461065	39.830475897179	154.610212777625	170.276016837452	12.0484480556726	7.96237304357201	41.9507232082251	12.2840522736369	26.0751457315055	189.9554637	1	38.72134082	1086.081971	2876.10124	2941.056613	3109.32166	1400.5748956406	1782.36440054025	4536.328201	6345.2105576871	1571.193	2216.097
287	1	49	0	63.9352194410749	172.981500508933	16.4539479050436	29.2352559072897	87.3960645851039	96.9538125545514	.801537500793347	.539486826608481	.00562034576633596	19.2201357902959	21.5497680780827	1.00871910995338	53.3170303949155	7.15018309417064	31.2266666494252	1	89.8151315594441	4.26659854786994	118.791238077625	35.9305761017895	.639367288839421	69.3641451813746	78.874500306556	38.307648057671	80.0828608891461	41.6761862550629	209.014776120894	165.633569344354	10.1451615672588	7.96603398712032	24.9185772745986	18.391944705465	27.4624775809061	135.8646579	1	40.76593038	1046.577441	543.7585767	1262.472668	1449.867343	2958.96803284268	4285.63578982721	1306.992661	10306.8466968252	1767.848	2561.023
288	1	53	0	64.7796511656197	150.385343385744	15.1640420375916	24.3646061890759	87.8766529542045	88.7489095575293	.719007905191393	.568792076035606	.00704985315879458	13.1405138644041	32.2084616325155	1.23846756701241	22.3078085379675	8.67553804052295	27.8844486981397	2	91.1130168786622	2.31746295361081	107.582640152265	27.0768020678661	.70253606145212	54.1091086940141	84.1651264837128	43.5340843725135	98.186873613653	56.4038067648653	181.623774298641	168.109429927572	11.525928001781	7.64838932454732	21.5438585301454	13.3707529231033	21.525846412027	227.7683699	1	24.46178493	2426.773229	1320.332907	2397.692593	5101.823841	1486.64060664305	3131.1182131758	7287.167088	10877.024841524	1948.95	2101.79
291	1	27	0	71.6145265868108	170.814913599053	15.7375266502786	24.344169843127	90.6986331148655	103.427492386749	.749996890791226	.44990278082696	.0236385522132041	11.5478499436576	18.7983510638587	1.14753101165988	79.4206561092287	8.09369153354783	20.6684449746972	2	88.2635995365854	1.80747107554926	112.83329290041	35.6632187655196	.88700750757067	67.5806988307741	83.8767939258832	30.5672069518187	85.5742989489809	53.339814611536	147.170364218182	151.718709679844	11.7084243664678	8.3289349923667	18.056753525394	16.1586361273949	22.5053744795732	213.0907443	1	32.70824047	2445.240746	2256.347792	4492.028107	6729.414064	424.776665866375	5732.1329980623	6196.687723	18351.8366510398	2661.648	2283.076
292	1	31	0	75.7924701246084	160.682890236523	15.1049182881397	23.836393494159	84.7937387636048	92.5077818109858	.649128926143749	.559343096836528	-.00579355126118753	12.3810334924783	19.6809883870883	1.0364064024121	47.15985130833	2.88986798547558	22.9415428091015	1	72.9377520654816	3.2716063419095	123.900556485984	38.4259521675704	.78005782006454	62.9885645845789	84.0276722756971	34.1413392308459	69.3808594707516	53.3752439776435	188.115224520443	164.341683279563	10.1888582402054	8.9365943232202	20.648349583149	12.350374901027	23.2343185668869	185.3930654	1	42.10914264	2130.684839	1761.962954	2445.238471	-331.529855	2340.86110897624	3055.01442501554	4002.927634	10430.3242450114	1755.818	2753.177
295	1	25	0	72.1078403733554	159.472193520778	17.5	23.8278280423256	73.5523797022179	90.816148819169	.809904192795861	.461223854004582	.070339283408669	10.8203642810795	27.0957515590306	1.00350945812012	15.9730281836095	3.38089487658264	35.9086808101274	1	82.6331270216906	5.91259607870597	98.7619912644732	34.5257348928135	.494357393309474	70.0208473112434	89.4239112513606	37.226897777291	103.869322957471	54.1815083073307	165.419585598545	173.977188498538	12.5485973689356	6.86389198157704	35.3393872551387	19.7195329847746	26.32	169.0527744	1	39.37665676	1362.479341	1256.11962	1169.117584	651.3181486	3495.45178626431	3054.21361493063	3082.700068	14105.2057415218	1915.087	1664.989
297	1	24	0	68.6012164754356	180.09559926184	17.4	22.4908694664773	81.8658661348163	87.4007063125755	.936672820949929	.454568942663568	.076562095926567	13.4046542251888	18.1626535939911	1.21691993324563	27.5686981547603	3.08526872870772	34.9195416573202	1	95.1686924962269	6.35466848405486	112.02807197842	40.0369089876767	.713180454313988	61.6322366162785	96.9433133123675	31.2950278131757	72.6752735872287	59.6102878665552	144.775226842728	154.984278853517	11.6551279638079	7.25930003276735	42.4123911266215	26.5412934923661	32.68	195.3828097	1	42.50906793	1737.415806	2914.263865	1737.77807	1598.110948	2954.32654031902	2884.66458944458	5878.697392	12676.8975178275	2255.198	2228.378
298	1	21	0	68.5433134952473	172.65755885368	19	21.185490365664	79.0248559343891	82.0846358842682	.962724084514511	.457697053398973	.078549827226416	12.4905044972659	18.1812428962912	1.15066119040733	25.8872749881223	3.82317236734252	30.8167269293626	1	89.2426774042542	4.48329161725269	120.052066247445	31.112055669073	.839490714698331	77.3153176900814	81.0402072803117	29.5968374959193	90.6363933254033	54.0547304302454	163.483743178847	167.738086676691	12.5412833262308	6.45276945355581	26.0583849062677	24.2838491986477	10.12	154.2494748	1	37.04343564	1302.363219	1196.732458	1496.665621	1292.450864	2783.66599862056	3046.36990524887	834.9887846	14325.0915470853	2978.485	2051.118
299	1	25	0	81.9354447431397	180.802252770882	16.3	25.7120108294766	94.6280697562033	98.8427779246413	.9573594727209	.523378820263478	.080784374702622	17.9095847475818	22.657361045509	1.28961327323714	52.9442774475882	4.7348176161789	23.1691748972517	1	85.2929084782954	3.79188402852742	96.7913055469398	48.4971618485288	.697427483624779	80.8222723105864	84.3677368921635	25.2369899953483	83.9506187729421	45.7065824673919	158.271351867297	162.462906574365	14.0386939922901	7.2914904846155	32.2544417182216	13.8352173254825	15.59	184.2920175	1	46.66227776	3827.516826	2223.096549	2370.533429	1607.390636	4434.58112486405	4135.68285339716	3473.315113	15992.9033871595	2331.353	2126.074
300	1	23	0	64.9809716655363	157.459868281003	15.5	18.2811823429074	73.3610305308539	85.0451661940606	.86261258357065	.465903035051025	.084245031016207	10.7642024714263	25.042234420796	1.0476850983857	15.1536310595495	3.76413948776665	28.1036337481346	1	99.0680640470237	4.63218811748084	95.2629354993405	21.5726204006933	.892944719654042	79.7151240526	72.0454183666152	36.6234935173998	75.7016825646861	53.7353825165192	160.525320173329	176.308065950288	9.73551047989167	7.04536630159273	33.7814692051325	10.7929275145289	17.2	171.3101948	1	34.23944642	742.3381046	792.9272126	897.3411266	838.0283159	1994.2695012578	1974.63419276755	2756.437659	10939.5034794579	2919.327	1979.907
302	1	33	0	75.6839968591521	180.82213826623	17.3	25.4077144189505	88.5637426764006	116.116981325671	.762711376624643	.489783737354135	.076205519531392	15.6874802437542	29.7549435638705	1.25589471900276	46.2846640273735	4.04539392059884	31.5466442821198	1	94.7772027755855	6.11967096927401	97.1317970448581	44.7803240350913	.784965506882872	81.8208953255089	88.6850104707992	28.8329591360525	72.6332003623247	55.3944502320082	173.972053132718	159.79630163376	9.59766677572043	7.16363005771418	29.7431026460836	6.81776856351644	32.61	214.8238865	1	41.66683263	3366.176664	1995.989699	4915.413807	3047.851702	2814.76730681607	2498.15537547693	7419.950025	15277.888428478	2697.474	2095.578
303	1	36	0	60.5977604208165	155.131600604102	18.3419415811077	20.1388345986488	93.9016688182019	82.5675015320885	.578215624246514	.476460071593465	.00577542939227715	5.80276063270867	37.0441608335823	.993681069806917	52.0913407651242	6.99002653415664	36.4270322986413	2	84.4321837119787	5.49243551580294	111.689435056411	47.2596309160581	.689321262596932	74.8290805655997	71.8107209850859	35.5803349267808	75.0662336333189	50.4965022526449	180.97407675843	151.801450960338	9.67293259133585	6.96996368887776	37.8709096012753	17.7041518428014	16.2001171499869	171.5534573	1	38.86148258	1124.579344	1565.618848	563.6059111	562.5571501	1147.16238688561	317.312803119421	1780.579686	9273.7300645822	1974.679	2519.37
304	1	43	0	70.9321213433868	171.56654730544	16.8112560863083	22.2656788637978	78.5689069136279	89.3433984956064	.59318272380624	.640369866130641	.0123251930037513	12.5937188284879	33.8687510318123	1.09778297024022	55.1379388322821	5.60160601959797	27.8718550386911	1	83.7172151476261	6.32993416223617	103.895976093787	26.5099799586169	.579455098430626	65.1524571164045	74.6998582345259	26.8472349236254	85.4052989172342	57.9353867477039	153.260295266518	176.789624623925	11.2502556102001	6.13373583391658	51.8221536013298	35.2999275592738	20.0012854545494	254.2671165	1	29.71524688	3842.677653	1440.93634	4867.028591	5229.61889	3185.79498828331	5064.94678423041	10001.67058	5468.87603274081	1493.698	1203.216
305	1	27	0	70.0218210516323	178.612373095384	18.7	23.1755006981839	82.8214642598905	85.5435920279997	.968178472477305	.463693879794439	.07623733685162	13.7194460429928	17.8360531126875	1.21354385708401	29.7728444735543	4.40665809661259	31.8231351128197	2	91.4658382951893	5.79663891483506	110.499786640139	49.6556703839451	.552992516732775	66.535113369755	72.0748859949526	27.7041716192616	84.1147160471883	42.4861397226341	147.966564170463	164.768418218882	9.34987267048564	10.2126487450209	28.5950020093005	20.6019724929065	17.61	200.7837349	1	39.14464694	822.4490153	2203.410536	2823.1861	3431.164834	3084.03731044382	3166.37477529002	3627.296009	14871.6075955017	2012.794	3036.445
308	1	34	0	68.8425204618252	165.257564458181	14.455318973356	23.0581300784834	85.6968057681806	115.775509847212	.775863386478159	.617590820233454	.090543170583318	29.7821535998955	37.9513182602823	1.06697233018465	140.973967792944	6.47737997293298	22.7166570119574	1	114.978787253815	11.1072911866009	81.9237648807466	37.4988140871137	1.23000196708599	78.7631019596301	62.5472605961404	20.7370877129724	81.3518329473445	41.685292676877	177.890240168374	194.355291568791	14.9655229597352	8.73452231441042	41.931443769834	28.9386012809118	36.5569991976372	203.2419535	1	29.80383622	1326.376155	2546.231604	2953.086102	3078.064885	4068.52251509205	9678.30766350031	5531.608748	20631.0729178076	1343.119	1112.984
310	1	25	0	74.2246331354836	155.690423707449	14.7214073371433	19.9644571794779	84.7898961484898	96.4146061150532	.926651229948038	.686711804417428	.0190495420813095	12.615198819607	21.5603955236729	1.29045146473218	56.8623680716846	5.93852742237505	26.3587417773379	1	88.608902842534	4.79369392854569	124.379701032245	53.5328797164839	.766246301735519	64.2217029759777	84.5193928599474	35.8015058483579	105.182904674788	46.523188201536	150.826305545634	159.827304009159	11.8347958131082	6.83600671536406	26.4602867546782	20.4001738084771	23.016442289867	149.2877083	1	33.1008682	860.9914655	1303.609454	728.991952	556.3873654	2916.99314705329	2729.23478708253	984.42172	17947.3627566622	2971.456	2582.873
311	1	51	0	70.7888600117003	169.615743697897	17.0019348337664	21.3643086781958	76.5244082987774	91.9439883190935	.975730747287162	.520037475678691	.00877446657087421	19.6613316701259	34.3940797190298	1.11027096914186	69.9143446378876	9.36305873689707	27.4077438714157	2	84.6826483210316	7.34380133911618	106.624277163297	43.2495982901019	.471536458006594	61.5565333443228	76.2482286264276	29.5427396141895	65.8662990946905	60.370094969403	195.963936423068	175.140017239901	11.793638335682	6.39399229030241	41.0403576652752	25.3794049159042	21.5349982024636	214.8314626	1	41.07686843	2917.003606	4381.172297	1996.490038	5899.072117	4903.05490832543	3305.0754457945	6530.144918	14813.2042239595	1849.012	2570.669
312	1	44	0	84.4690751918824	169.946025455865	15	23.2439070461405	116.194114090875	106.479538589891	1.091234199825	.683711865453718	.109434906112092	27.0029778531817	30.0617568879956	1.512043437188	104.468953052262	9.53279145004919	30.0691279536986	1	90.5998879512481	6.4910891726031	104.905332970229	34.7288013168436	.671481418772601	39.9544575782493	97.2442923940253	22.3298811306013	92.1186662151013	33.6045163798844	180.739824023796	160.868624334107	12.0278344032267	8.74491701929655	25.9167338551488	23.1979914435942	17.83	217.6152622	1	27.67029125	3353.004452	2947.670858	3790.324523	3696.944428	6382.31553137302	5433.41242417227	7510.511369	22027.157622957	1182.3	1405.916
314	1	29	0	69.981695969429	163.797385493774	16.2934955318779	22.1228791006724	89.4612655731034	86.9573698409513	.789384832588257	.452684606796538	.0154899548963003	14.731353111405	27.1908816809882	1.000159855315	103.851721066982	3.57666836204589	28.8576580512454	1	92.0355173546704	3.57650420886348	83.3522176838014	31.2130646003498	.774991229717271	62.5437261784682	81.7827198917075	34.1947220223665	87.2682385153748	56.4526875576121	132.728361424524	147.404430612514	12.7837250682816	7.75550722309854	19.6335172050167	12.3723733041261	13.3823843295831	150.7281205	1	48.02387318	1481.385769	1021.258415	1088.293405	1742.907559	3138.91917660658	3856.31518231821	1466.126039	12232.474354154	1733.013	2218.621
316	1	21	0	77.522866907384	176.445376912889	16	23.8353958946827	89.6564823706867	107.645638445159	.832885416127311	.508125993093887	.081494501425546	16.077055250852	27.9283678478151	1.24092469379118	41.55067743322	4.10322836714182	28.5560312981979	1	88.8416112854611	6.34994428814389	110.877884632355	36.3854140838084	.807364929438336	66.8715330800915	87.3583737503213	27.1361467032693	81.1252461970435	49.0925516613061	149.256631377211	154.343224367767	14.944865173049	6.40306979826419	36.9210317481775	30.2882493289653	12.02	227.7271152	1	34.16776801	917.9438014	1484.212028	3163.946143	3045.054437	4741.02445069002	3993.42662704294	8361.039087	16157.6890478318	1666.73	1473.231
317	1	15	0	70.397036051756	156.49823235409	15.3407448073413	17.9489687171299	83.5297457644483	102.186148079403	.958820057549747	.477121967731364	.0179675685305556	10.9574537317385	35.8427956395899	1.12501610651962	59.4064339363249	4.82441573946562	24.7105679843371	1	98.2739984463842	5.97716128998873	122.906619748625	30.0955559547292	.735984684523428	75.0166092781583	96.4071661856724	37.4750499960646	72.9643504502601	56.9153429649305	127.939326122869	186.517454898567	14.4967014956521	7.87980331651634	45.76745637774	8.66303326899651	19.3699233275256	229.712433	1	45.69381142	3743.774763	3984.166036	5598.849622	6220.288025	4280.4860034521	4185.39628601866	6434.081294	15643.9815908598	2612.65	2309.838
318	1	40	0	77.5506325224997	143.53390151856	17.424343281542	21.9047704477562	93.9204271464259	103.162263268081	.656826889299555	.555270220400416	.0114585787034302	12.9658499544021	30.088279416057	.917030584381428	28.5118356966414	3.63605791132431	27.9915644366411	1	91.1747863482015	5.61613270695962	92.6144571569748	57.6499985223636	.771264802550431	44.6073537911288	71.3127794570755	38.907703103323	93.4479446488549	60.1025943877175	175.918263923377	159.690726326662	15.1101192922099	5.84479345988948	36.3427879720402	9.34074779349612	15.3334346375632	143.1638076	1	18.6616189	947.1209549	877.0452976	808.2731736	1388.702574	1920.66330176021	3100.57090094051	1276.045512	12445.8537483079	1607.904	1827.943
319	1	22	0	63.3808278506622	151.135601481394	15.9488486537302	22.3195232238795	82.7779574439628	97.2835532692843	1.05564077077433	.457257409732847	-.00549379999737721	13.6634278431884	26.5013255354716	1.25906080079731	53.3305091063958	7.62352324524545	28.3845821083814	1	105.338923731179	7.11277513295063	95.3629023972608	33.4246101070748	.439143349011429	43.9596116645262	84.2665442379075	38.0006094675628	102.517921489547	50.5273682290863	162.531252246408	177.535967344884	11.311315673872	8.60326633400982	40.3906169240654	22.6039124400559	15.7210646900639	220.2626921	1	38.65060941	1905.207121	3997.650204	3720.291441	3000.779667	3963.67534752062	2780.48128923547	6732.093157	13905.4989530123	2737.559	1853.866
320	1	38	0	91.5719617598224	176.738561731065	18.4485379981343	25.3727176969405	93.8762827039463	97.5037283194106	.79512944011949	.621313577589172	.073229662004509	27.8698082031915	31.0515979132178	1.18342130331555	74.4011846809924	7.81989169605658	31.3628360380302	1	119.325892258668	9.67412762544118	125.60731381888	43.7581680822332	.96280515663093	56.725490543904	55.8805132286507	22.9208572515054	92.8604947753192	38.9849256002635	210.802275008056	173.156307027675	13.5984451025957	9.02861538430734	45.5475856091361	51.161422197707	21.8492863899883	177.9222122	1	46.80186246	1534.174887	965.6063778	638.6777639	861.145568	5388.13748172484	5219.43349050358	3418.039177	32173.8198787207	1257.232	1613.699
323	1	39	0	83.1877216113498	144.021668074594	12.2008005240932	18.0736240609549	87.2997832022375	93.1902848250902	.753808128339006	.558150476434093	.0220230713441269	17.5419679988991	30.3745587895974	1.13123459464405	33.2432181291515	5.47239046933828	30.6634296546035	1	90.2902459073084	4.34382692622894	105.869232851779	28.1916095142224	.766841793391504	51.1891668590251	96.3244112627581	17.3437610757537	108.148921511369	42.9819841781864	192.0459241973	166.079386594138	10.7508509325882	7.57827580955345	30.2711263985257	48.296911528334	27.4747171058552	126.8566222	1	27.16283641	503.5575466	1065.727363	786.0558096	1101.528769	1802.6534083474	4337.01109916728	1140.065026	16706.36633104	1417.023	970.611
324	1	32	0	85.1469091987237	165.652758095996	16.3130282948405	30.9541520765051	86.9165473026223	89.5537407711381	.876586855154892	.567581044428516	.10610576179903	14.9260633254889	29.6639359172405	1.13051836119965	117.450191557565	7.67841433822759	20.3307542086317	1	116.223664948076	9.40518094717991	109.542320003646	45.6573237593984	1.0352004801447	55.4886937100673	74.3779756348813	25.6268722902169	87.3638407633698	43.6082907576492	185.891310623439	191.60567990155	10.8209628797136	8.93668231834745	69.7801806330681	27.676731951884	34.1115543909837	228.2491652	1	34.77907578	2595.669124	2881.139729	4793.828292	1586.159566	5590.64011505339	5532.01954354532	8017.350362	21325.6685734668	2170.782	1149.92
325	1	36	0	75.6776191336685	139.543429849902	12.6776740620844	23.9293088371342	68.5765614736592	105.257268397458	1.10602950573666	.503329637365823	.00235108634315839	12.8508443493629	36.3721624832833	1.17659755283385	12.5696304873563	5.10743389237905	25.1763861594809	1	69.1978189023212	4.0763734108943	112.546072199853	19.6939333514893	.744990728434059	66.601132109703	63.0606975592673	24.8264559305971	80.4119820106134	47.8315577209287	184.032116268936	168.557992714486	11.1936259225942	7.65507888545253	31.1043031261361	25.7390122997749	14.756672888092	125.4124537	1	40.46742285	924.7639266	1384.039367	835.5650064	1850.222932	2805.14974140533	2373.10667519341	951.7945071	16299.6209736448	1523.148	1647.892
326	1	34	0	73.5743944459246	163.148609953816	17.2685495676124	25.3343967515975	99.1262611325365	97.656605258584	.597444615978748	.336898314242717	.0296321859625168	12.0358495577093	28.2596425474621	.904774779477157	74.6290560325142	6.45897894425434	19.2773091637064	1	112.870808606967	7.19298301595263	91.2254404686391	28.6461988404044	.838783938432753	77.0702574097086	71.0569636085711	46.2613179226173	64.9731525601819	58.6352838479797	162.890957400959	151.96483599917	12.8954667242098	8.65996900856553	32.3834335277352	19.098451558486	27.8133174358518	207.7434566	1	23.32053279	1262.044639	708.9597653	3452.886126	2646.30217	2009.10506767104	2903.90733728418	5334.358447	17477.9986890499	1960.166	2403.509
328	1	25	0	64.6651109894447	166.960296458492	16	24.9241547837155	81.987274582556	96.5732316670474	.84896480284745	.491058511045103	.074363453944698	13.4443309058164	26.7648314702994	1.20862491265126	36.4592926839165	3.88268494115574	31.0104151947889	2	88.2984672897146	5.71366059728462	101.211600419992	28.1349520920776	.842038846004289	28.4488631272689	80.6349659997795	35.0476955948398	83.4456508173025	58.9950601755409	190.095211407868	156.104894560413	11.8366642431502	7.04279516007082	20.7824789008591	29.3399110078753	9.54	190.3716076	1	27.78329597	3153.819312	2156.066903	898.1240348	2361.012157	2444.2759998492	3017.53187461873	4158.354481	12392.4100762233	1562.021	2735.124
330	1	38	0	83.7024437915534	147.134841047809	16	25.7743748811772	90.197100244899	101.217998371634	.891117209349759	.613023398146675	.085220233425744	16.2715896480933	38.7132398761793	1.09712161369089	48.8669488099765	3.7929551856548	33.3202271626797	1	99.151097527938	4.11441949885921	110.761745569544	48.2459503169521	.405001290142536	50.3521989128494	89.4489587354474	20.5794448902016	72.1824349055532	58.9451077656122	171.771577444742	173.563541794283	15.8167390812305	6.97935315352224	34.4512988855131	24.0087159201503	16.56	155.5138544	1	33.65382733	1042.043325	538.8293428	1277.100071	736.9144467	4133.23295888767	3983.35329109977	861.0857119	17219.5980085962	1043.533	1125.813
331	1	40	0	77.2233308653813	178.748046967521	16.3	24.5311365511152	97.0316664378915	92.0488593236078	1.05413219838788	.542840428659466	.085963559645659	18.8310664197127	20.5173547123045	1.35435769555097	49.3240658920934	3.96996645028797	27.7042087923328	1	106.25103153754	8.79299484999501	99.5857962302398	35.758428900037	1.0016907506506	85.0104272001481	84.0657653244125	32.0702738008113	109.425033315201	49.4136373970832	136.384802974062	178.611644388002	10.9166701652721	8.41495302361436	34.5784007700859	23.9157837515231	29.55	201.0758918	1	37.13245471	1739.786517	1614.886747	1371.970774	2676.289916	4173.02613741776	3925.85935615352	3774.303094	17826.6475232522	2316.781	3010.806
332	1	31	0	66.5478248264408	161.124361238501	16.0741995336284	23.3125290934113	92.3676923168241	102.433942184638	.871220711106435	.520779179976671	.000938655850593933	13.1729828252574	27.6516612554842	1.18459228411084	34.944045981043	6.59660504676867	25.3251107121541	1	94.8760330173536	6.6317427030619	120.933111742721	30.9100493874284	.715211234363378	50.7909718886949	72.0056575319904	32.4547120018542	82.552269744323	55.2187851906638	152.786471264262	197.890458770562	13.1199237638313	6.81828725746309	20.7753878030926	25.9539929730381	24.9444778344186	198.6439667	1	57.44662028	-358.1305868	2011.945644	1410.519139	4688.659209	2628.30497679533	3629.56826241134	4712.506906	7775.10675913072	1723.257	1663.369
334	1	31	0	63.7835862106585	150.808731359313	17.4716970326845	21.6623610059032	86.6147631615459	101.629087122041	1.19316728361882	.450159804029681	.00486319142711	12.9772891240136	30.4946734811238	1.1497334440297	63.8081609192304	6.48606665233092	29.6034016425692	1	88.5377917255391	6.7047692158987	104.887311676299	19.734860613069	1.16823140933644	68.7739467845531	77.6602498463762	29.5970057524391	73.0613435127307	46.1746243570815	172.899469109252	188.232170734555	12.8477694114437	8.2567945547431	50.30841790454	29.8947255133244	18.83264160619	191.6099165	1	43.41375822	2319.099627	2166.211748	1821.9987	1750.863425	3443.62946027832	2039.04085840622	3582.659114	12723.6782317268	2381.297	1494.001
340	1	39	0	58.2997897556052	172.76302396541	15.6120909599995	28.1182893887162	102.550652086735	102.937610143912	.69360336510581	.514727783460694	.0811905382507248	16.3413916955469	18.7024358789204	1.15378105288371	52.4641848660947	7.12440018811612	24.7034892289288	1	109.442379228451	7.53361479179293	94.9892201584298	35.7883922029869	.947418325266335	86.2093169819855	66.0525793691631	14.3323532635113	80.1488875063078	50.6991536944697	205.72099177388	151.940706018358	12.2104488673154	9.13126545834821	51.9889363152906	39.7297559174476	31.9013594838907	152.7200594	1	31.81697545	748.9281895	1109.965129	1210.750329	328.4716311	3699.01664563455	3863.59880686738	395.0950739	17649.8743409174	1727.536	1469.581
343	1	36	0	96.334392183926	153.352476520959	14.6	23.5516004724341	102.856865416514	109.020412128128	.943464287179816	.670721906486175	.101089862178101	21.1596926140245	39.4078957831024	1.19058800612054	79.7262782535322	6.46665304482592	27.894683464343	1	111.011602509825	7.30081685306504	133.082467906643	55.432654668577	.690825461584609	53.9985109651461	72.277823821496	21.6316165733151	89.7936817079608	44.9442691255827	186.527764177619	174.210804743489	9.9236865783605	6.35878513699281	23.1886044527637	24.6416085094825	24.11	203.414421	1	39.94760116	1233.338258	2570.014436	4824.077286	4615.837106	4572.3219399224	5410.35855247173	5461.694071	21117.0593577626	1177.526	1668.817
344	1	36	0	77.4870633903192	179.320089682471	15.6785270468536	18.7670082696714	81.3670242070511	93.8736575435032	.924118741950952	.339089969100314	-.00107942649064353	20.2576691561844	17.5451037446037	1.35095723685808	16.8633913542144	8.23838577413699	28.1661965143285	1	96.44278998152	9.15439474232262	104.911268903612	37.2757937990245	.903651806309936	73.3267226475291	86.6816926391766	29.0991801850032	87.8589257655985	50.6883828973514	135.302868076833	168.568804332754	11.351884821913	9.1245568647515	44.3266530610854	13.9985157248448	16.3163289723743	158.5074289	1	44.31087243	284.606929	1288.597334	1011.137331	1638.47142	3574.92025007377	3851.19791037869	613.3492459	20109.5602177375	1031.513	2327.248
345	1	25	0	73.5613038562587	176.251347586949	16.7	22.4494715413894	67.570451149717	88.7317006495432	.761514212565302	.383375514995043	.063956768749821	9.13193766987973	19.9210309642674	.959559334503654	4.49761028232085	3.46860053609989	31.1440245139529	1	99.6901385404635	4.07314077063347	95.2003372527543	31.9842610880733	.886117506725714	62.174436430214	75.5328507894592	33.4239047989831	77.2375718597323	46.8911977298849	154.974095792102	152.274948706618	14.3450995159801	8.32391394446167	35.0031561588403	20.8909303283435	27.17	138.5980351	1	38.41460463	1838.386768	1100.971306	244.0039023	863.887183	3548.72816690477	3231.30996851251	1015.808155	14333.3015557582	2245.503	1641.04
347	1	32	0	68.1863503661589	160.304074218438	15.2	21.1217524691601	92.4547701943666	100.426328708476	.920622822554335	.576746228348401	.095566073834102	17.0963623458533	31.4801201977412	1.30054799180252	53.47716637284	4.56388887953752	26.813379195577	1	69.8216941952705	2.62445026286878	109.970206646249	35.2382229417271	1.1473558768339	67.8422254066099	63.0119122634642	33.6184337659506	96.1294394981815	55.9893977777392	172.519113877497	184.42744236454	11.7173509882487	7.66540649388189	40.2599323175382	25.7903705661884	26.92	212.6443916	1	26.12602609	4887.111921	3825.357802	6442.23088	4597.858616	3660.58237532707	3676.7595575875	7927.192501	17150.9450284066	2283.541	2382.414
348	1	31	0	72.5861825532629	170.17906766315	15.6767237462336	28.8811953724362	109.526458259439	106.417471023364	.978484345067409	.507892812542559	.0734588219275465	19.7628816597862	27.9340822240629	1.27958999978844	49.4251506116241	13.491435172694	28.5115496843413	2	111.361856427859	10.0703239811643	124.92309185979	42.9693803804112	.949072241381509	83.9264398058003	71.0510235521651	31.8298762673512	110.504601040244	49.1891798951401	195.489159325909	158.80642695236	12.0933150446741	7.43351219877077	58.950390661601	51.8378406922566	32.9933192864701	180.704643	1	47.10079972	1013.216379	1493.531388	1482.298105	1542.518478	7624.10110220313	3900.81169208512	3058.432475	37226.5267893672	858.025	2233.843
349	1	37	0	67.1393169794756	173.069114407292	16.6219142960617	19.7659349497117	72.1749772612238	96.5540862225171	.785306658345508	.605928143057099	.0182338003671321	12.374393044287	36.5154624684947	1.12465021680109	61.0257619679905	6.82295326693566	32.4998955672781	2	82.2079405223485	6.8200340269279	114.381127827306	49.2924470714643	.659713458388578	35.0741394665092	81.6887304354896	33.7769069775823	86.6694976895669	57.486810318369	142.27796484367	135.023183651501	11.8395229118207	5.02845830041915	48.7450783667155	17.1836593936605	23.1765906644287	162.9701284	1	35.76970537	439.9422576	1018.496166	1796.178483	61.95535004	1064.16053615976	2983.8003077457	2098.301144	11051.6410030541	1679.978	1699.22
351	1	27	0	67.0235353430326	162.599019252448	19	25.3534817576874	82.3061945840745	83.8154725138447	.981992848283223	.506191211745796	.074790853474915	13.5492943507909	22.4247474258176	1.17611914478096	29.9191561760103	3.59603696722575	30.9791672305728	1	93.5802361253445	5.41434418562858	108.531635558029	29.4137380225584	.638087933312636	55.1144110481255	65.9699710214045	34.0205668483395	79.7431660984876	51.0318201525952	153.120875281718	172.267534000566	10.4741394301745	7.55488001281483	32.7480367609533	10.8524507696275	25.1	167.7504507	1	31.3947198	1476.266337	1421.40573	2050.324499	437.1365801	3417.0337888354	2909.64215612621	2094.805104	11152.3467921652	1015.402	2550.641
353	1	30	0	78.2154632663151	177.702930158994	16	22.5226698956685	93.0965824155137	102.212476258341	.910814274572639	.523888842644399	.087566877297481	17.334528022747	25.148134755942	1.28738434556335	58.7105056440549	5.93502676926691	27.4019677867764	1	86.0179940343369	8.26618732439238	120.510986486333	44.0651998511312	.933406343188835	59.1049371803529	87.3526030064386	36.3526931626257	77.1994305067346	45.0153323879931	185.075515875651	159.286009748757	12.1162776470665	8.06850921130972	31.8352647051215	24.5978320182767	20.84	186.1066186	1	32.10122211	1725.105909	2381.871814	3002.46598	1409.399324	4293.21142847039	4205.98929495463	3474.6465	18281.1593150109	1434.371	1871.644
354	1	33	0	76.8584793451591	155.861401890172	16.8749339031056	26.1045080479234	106.756610335084	92.0671248320141	.978712446338614	.603617500523251	.0964322024374851	19.3495963533642	32.1093761764205	1.51589745978825	12.4948435787344	3.59586679020431	22.6831412227024	2	108.509002332677	8.46756125862303	112.850245457201	43.2899977264169	.833697381493403	62.4940846085519	51.6198215891491	27.9163705878309	122.420875656186	51.1625207813922	179.797054927796	157.118486640393	11.5133139024489	8.39509524236128	19.0375794721767	38.6274483388988	23.008950115036	185.5451602	1	30.51538394	2206.166987	1371.281547	3432.047328	-693.6906453	6685.95549833495	6411.79377745371	2891.16097	27303.6994864233	273.863	1645.438
355	1	37	0	70.8328681865823	151.786765581812	15.8069879438845	22.2052738636849	82.8195668265689	81.6692095313047	.712706016402808	.516950434655882	.00482878183193679	14.9033362857735	23.9416800265899	1.24691850083182	37.0729184193769	6.80748685478466	26.1421029815465	1	90.739228198654	6.89639338309935	101.006403423758	25.8597071630065	.69474924066395	68.0752775021247	76.4738708513323	32.4461252350011	96.6617965179321	56.2564549807576	155.378599376418	161.710571950753	12.9545349944849	8.73025544123957	23.3778295851662	19.5918194650149	16.4655747791985	179.0183898	1	34.85727982	930.3441314	1309.0679	1103.472303	839.9365495	2482.57777759864	2999.53729457047	2602.380568	10251.1242301844	2933.967	1609.45
356	1	42	0	74.2359017748386	161.06355924395	17.9614722077677	22.0277386789094	85.114972292271	94.9106929610425	.580744474264793	.430857075014501	.0066437319421384	11.4322338402999	18.5431559454883	1.26953381418716	71.206772988895	3.20359181638923	23.0494384393096	1	81.5210992185166	4.34068268935807	87.8866217538016	32.275280515576	.756778802950576	76.7138901007129	91.9911555884755	33.6401871865382	77.0855301499832	40.8042991592083	144.734373608953	142.085796546016	11.859686409359	7.23254481372132	30.3125652508752	24.4267410481116	14.9734509502596	179.7679771	1	28.20049028	1111.372515	1449.989557	1213.828571	761.3255118	3000.96792973636	3477.43446884851	3539.037215	13050.9888903034	1763.466	1987.947
358	1	25	0	67.6124092881946	184.718072508113	16.8	21.5617694695393	86.4386019958911	88.301839347434	.97889922378387	.46794880881022	.082097533183625	14.9439346005914	17.1726967654358	1.31075862617571	43.7947390192441	4.7293072066887	31.8676366885775	1	97.6670994531014	4.00352008808113	101.940985612237	27.2124334261753	.727169119473547	45.6503774379962	88.9724017016124	34.1108432924375	88.6210258258507	52.4317939783505	180.930642570718	158.078952810611	10.7384255165234	6.66567647889897	33.9432492232881	19.2840350892511	13.77	162.6534605	1	38.34061042	775.144488	1340.920906	740.6224566	1236.063329	2838.52796958672	2972.54872141639	3412.012183	11864.6939654136	2040.021	2005.754
361	1	41	0	93.6973074202251	169.389571480104	16.7	30.0799977265706	101.404290065286	106.761861661478	.949817551766002	.598645413523562	.08055536345712	20.5662915946564	30.4268403628393	1.25086260766718	66.3488096664235	6.87370650004683	21.2979860609048	1	117.343130038062	4.933052390581	108.759034956995	42.1342691777681	1.42575915737543	62.5052610554558	70.8850077190436	23.6740768892778	116.316098481184	31.4741752137197	161.423669068026	167.653744154959	14.0445131561544	7.39262464825588	45.8092017601011	40.5266908677586	47.75	159.6612866	1	30.80419853	576.598384	512.262093	1011.344014	675.2309244	5571.47213081043	5832.02684461503	1170.161911	23310.4967213876	1587.527	1635.104
364	1	31	0	70.3692349537232	177.018767847621	16.6	23.7883536985319	87.9377846405841	86.9825945451448	1.01098139346652	.496770967902575	.079907879428606	15.4668233933521	18.9320476802194	1.27957947322722	38.722686458551	3.43384415457664	29.7917514115688	1	78.7969033807167	3.54351472095004	97.9404583427822	28.5528103378601	.928906685858965	57.5462088867789	70.6979292063625	27.580123944208	77.9134855847224	57.7000761444215	149.520469974494	192.489366529044	10.0741010277707	6.98271473587956	47.8445847015828	13.4557611191412	18.78	240.4027429	1	39.1561384	3379.495137	4291.890842	5478.499841	5643.087005	3580.52319218405	2562.46711008134	8533.833478	13088.5377757077	2030.926	1961.445
365	1	37	0	75.6641063161369	160.331271626739	16.7568801265734	28.6410866566002	47.3175320923328	86.6809778116876	.922638084576465	.242014188086614	.00983401198228239	12.2020722200105	30.2820222511655	1.17433754944941	47.7889578884933	4.68882986094104	22.1677947390417	1	94.7861772145552	5.37055276657629	94.1454436945205	35.5598160391382	.99736213860393	65.1967404134339	89.5077098194452	27.0178402135207	109.700210244395	38.4836142882705	173.224567990401	155.401600472178	8.17319401800632	8.21282230490178	22.5671219241631	1.17784639867023	12.6669291855651	182.5647324	1	37.49900381	2258.99385	2849.932349	2054.870556	2382.065538	906.950738979504	1593.78567634849	3131.547468	10009.4692141865	1998.706	2982.352
366	1	28	0	60.4832277530222	173.444130905147	17.1328579603287	19.9454405547585	73.6434474067064	101.437527074217	.945794729178306	.315930459590163	.0160332233665104	14.843476755108	25.5393166096183	1.01247527759697	43.6360413711518	7.73231199925067	23.7991849441896	2	92.5841984552244	4.4856351127557	104.925235331626	20.0081728658988	.75723903000704	48.0073178347666	79.1384197528532	25.2339095569914	86.897136255342	43.4030438453192	166.457268025551	159.806652795087	12.7452960749608	7.29581222103443	38.4967692853534	20.5886847753136	25.0597108131333	186.2759665	1	40.5038231	519.2721397	2354.992835	515.7951995	4164.744786	2659.07863952452	2046.289076432	4077.713678	10536.37701158	2570.473	2044.047
367	1	24	0	69.6426022385567	156.791912740766	12.7824151099194	24.6079896997544	88.6773720896454	87.8995256343333	.959176579472842	.487015007718583	.0144668347476982	16.5993585950346	23.7279032969382	.934241316420958	51.5939381127246	4.32526071814937	26.3688962856831	1	97.4967692853534	6.78094235302997	101.380186419425	26.7829238660925	.937631255963934	59.8439184410963	84.7528931190755	37.0797881461476	94.7038272290083	55.3821941037313	148.670211930876	154.756126397988	11.7728865087585	6.95767732495151	29.6423404152447	26.7133676162048	14.649350239546	201.2453671	1	33.92507844	2305.061576	1886.13115	1572.869628	2315.594265	3245.67907530582	3319.96955840441	5497.364454	10362.0064136194	2587.653	1531.075
368	1	42	0	100.364065231755	141.115254973294	17.4883216863382	23.8112062434666	101.232726051763	101.668077185153	.779102074373805	.683837941373349	.084629115801421	26.0003727665171	25.6985924503242	1.48928491721861	65.0919555956178	5.52172204858216	29.561108161803	1	114.876391792815	5.9828160490375	159.505481931381	67.1875826506875	1.06681178749423	56.4449819142465	54.6053971092915	24.5554784365813	104.910906217352	41.6265302241954	187.165684367748	173.910605553538	13.685914846044	6.0023583025788	43.4228195393807	46.3720594779588	29.4757132400264	206.0423059	1	33.44975832	2831.506895	1536.856876	3349.455262	3909.560468	4385.40865908377	6780.0645531062	5757.505404	34079.53142107	2021.924	1740.649
369	1	33	0	66.0804154852667	149.356709956075	16.9	22.5741441656137	81.3301601130515	92.0092467063223	.88393463727231	.544536366240059	.083316636399445	13.2297368263393	32.4074081605229	1.12176301242715	35.3390905256828	5.15593901373491	31.5147936715512	1	88.7665694334282	6.02934450296743	104.712569534604	36.3847784430254	.777838433551369	76.4733211376006	64.5058391656494	31.633778209798	91.8485633164528	46.8256458992546	191.668864615611	172.334845703444	11.7010074240388	7.4435580886915	22.2997707219329	16.9778634800168	12.96	226.2186455	1	36.14053591	4625.708137	4933.29106	2360.066797	7563.022801	3130.41130841884	3531.998466613	6547.449808	12502.2261044942	2690.741	2067.024
371	1	26	0	73.5842947454512	175.549052831266	19.1	21.0066505107388	81.4495631249738	88.2536247595563	.922903318100306	.46397039352449	.080745496097856	13.2686588918724	19.9432752155513	1.15416776502287	28.6637123243917	3.61517931318119	34.0833795133512	1	97.7614504334633	5.57754164117796	95.0824667394045	37.2938729671296	.752578264128533	51.1865262573701	86.2924641497375	41.7061955633108	99.1697273647878	55.8577354644076	154.335101867662	166.595506672747	12.6347356121405	7.92608606893045	20.1388113105204	31.3018002189638	17.3	159.4053548	1	32.03106369	948.1495365	1568.604719	1374.400543	799.4528371	3165.35841496079	2966.9894350518	1256.280373	13928.8133368391	1553.288	1781.668
372	1	44	0	81.0671684675617	166.588199438629	16	25.3316521340603	107.107243386097	105.921468093409	1.01119485326282	.642946161535022	.09621018460971	22.9446389320592	31.2626352586275	1.40861386585939	94.0525845012322	7.13081155756008	23.6505482663924	2	95.8711947682605	8.09756985642889	96.7864069124626	56.587038114958	1.24187297109747	89.6147287927743	89.6239637059625	33.6953954198398	78.0079451738857	43.2895266132109	197.833834261983	177.114403539745	14.8797817215789	7.61275112885487	42.2607399690314	50.360263543902	36.62	198.8662836	1	40.43334636	3791.656359	2300.76319	1981.943291	4214.568043	5720.35732298536	6101.9876663122	2826.584149	24579.7346628024	2698.627	1672.471
373	1	27	0	78.5997141973639	140.404812281951	14.4035680427041	18.4613862175611	62.7845808896236	81.7566096984083	.733276967567508	.607724645204144	.00678839958000754	18.1812245399342	34.9772522692801	1.06444239513949	65.9213718587998	9.21897840523161	35.0839951149537	1	90.2998945092259	6.55407265133836	96.5129675425997	29.011863458989	.610928162585478	58.0552334010135	90.9507232082251	28.9744930088636	71.7769232625724	51.730452368065	174.590901880874	174.405713955057	10.4045892465976	9.23926779350731	31.4570040346152	16.5616673358018	24.9498574955796	211.8702934	1	34.20496407	2741.340162	2254.374188	943.286078	2201.052449	3030.25468231499	2326.50598566397	6765.35065	14851.7270089214	2340.486	2360.235
376	1	25	0	65.7128505785658	167.643065499797	17.1	21.5186783457466	91.2046913020313	86.0283185979933	1.06017056695281	.544040942165555	.091050147067763	16.6373782041394	21.6335564054986	1.33646725696813	49.8876104032222	3.59266767152784	32.400530097977	1	100.582918422297	3.54759669991472	101.521542571936	27.6826058072038	.9143608642451	66.8479613572708	88.9441618911223	37.5035524231498	75.5357907310827	67.9378244057298	168.616588628574	173.358329068869	13.3193600226368	7.84426974454836	23.1990231390228	11.2384343992453	22.86	208.6032793	1	42.8844505	1118.909727	2910.695007	1202.486437	2451.937468	2091.38511813944	1850.1034497167	6470.507414	10640.7503860828	2130.763	2288.786
378	1	44	0	79.3860265122785	166.133667061978	16.2058695827145	23.0572569635697	97.9249438436236	97.9987742436642	.793029257691524	.596810048641055	.0884557329046074	21.699451447872	27.0894513201783	.957756568416953	102.036309092055	9.29177449303388	18.356490412631	2	102.991340129985	13.8086541599128	110.527991707902	50.0615791375749	.739538759260904	63.7281950224133	54.2776265874563	12.5945544519927	92.1863522912608	53.0418210523494	183.491998798665	175.046478034055	10.2421167957596	7.20453378813836	20.2613591630943	48.0753975352272	18.5962955532887	205.1634157	1	43.00579528	2346.228262	1180.761051	2820.022764	2827.63694	4631.18686931208	3779.52147865668	5214.886313	21489.7596075607	1599.445	1482.59
380	1	27	0	75.8942941905116	177.993450582144	17	20.293386566831	75.8123148745508	87.5732715635531	.865701526515802	.425927553101531	.07637796114341	11.4955387806692	18.8778455274702	1.06514984313411	18.5360514584515	3.85809772204049	31.5382404449629	1	100.432977433084	2.59395450382726	87.1738054935122	43.9201967057306	.823797701942385	49.0500368009089	71.5049738774542	40.4678639571648	99.2697535920888	48.7562189340242	151.839647357963	163.498622643529	12.4279693813369	6.83998239157372	27.7417868396733	32.7300684248912	12.22	193.1558846	1	42.22399363	3618.378519	1498.706529	2760.877187	3375.783712	2949.1888047487	2843.93957674911	3255.995106	14177.0903837605	1331.804	1929.986
382	1	29	0	65.1375577943982	167.267463620839	17.2353229976725	22.891880972631	81.7100515025086	101.380515398836	1.26941568143666	.491743845839665	.0035733073875308	12.9128389188409	37.6291751106037	.910958615853451	18.7972863183822	4.4199254741834	31.1604872674507	1	94.070338945894	2.33141505708336	114.460862090942	32.9342503542721	.520824340581894	89.355038815178	55.9635829832405	41.3751053858141	81.5199114032876	36.8885424803011	154.634905558778	176.277761005767	12.7911601874686	9.50034279512474	27.8177928622026	30.1404323282186	5.41944330302067	228.9033829	1	34.30728904	4342.158612	3332.14792	6057.306574	4394.010442	4160.73033495923	3446.73583943222	8968.057906	23107.9937192262	2210.248	2201.486
384	1	28	0	66.8383265291341	178.430544746981	16.8950817118603	24.6711195459939	88.3436784835649	93.3809137777134	.938021277962253	.378531775721058	.0150707164923078	13.8534087808366	22.7557034829515	1.15798874553875	42.6281939123292	5.6761877683748	20.5437896308722	1	87.9263179739064	4.32756379671919	126.14245637838	24.7081163403054	1.01062789189979	69.6579347074148	57.6763070258312	31.4867311064154	89.6212957133539	49.772512637719	138.078918755054	159.621866209054	12.4459114512021	8.24481309891562	36.0443259169697	14.0606842351845	18.5281496012467	211.7584983	1	36.68774136	3942.236511	3973.228452	1223.999344	3716.630725	3815.87472777755	3703.69242166635	6046.549702	13215.823436316	1655.11	2272.883
385	1	25	0	66.5427396141895	148.842258294928	14.7589758347895	20.2328990881797	81.7304582898796	87.8117366582446	.771638999340939	.455663088258007	.0168677711573837	15.0334167654946	20.3016093816841	1.17975277185324	21.760692905169	5.85682433008333	24.0628201733925	1	69.4947871123441	.320258972747252	133.107817004435	37.9447396577307	.408460999550298	52.8129968894646	83.3240507946175	40.2904510994267	84.1359103407594	51.7452885003877	168.605835571652	145.927399848151	12.0724194938404	6.51723859946069	37.0494585341075	18.9974635405379	21.0216543816787	173.4421959	1	24.83107162	970.0163471	1395.689995	392.1442183	881.9795906	3763.82161751098	1301.20577826165	2467.940028	11991.4844061568	1868.344	1197.431
388	1	35	0	67.7373506731528	149.320220498077	18.8344256861601	18.7367803037632	89.2897917157679	111.133379515144	1.06067300495924	.277355697005987	.00266132521774853	9.71506577922264	28.1076386979548	1.14645053195418	11.4795465175994	4.96159778119181	28.4501129069467	1	78.7727926761727	4.53953358777217	112.476166163338	18.2852170079132	.8811326038072	73.2808431872982	75.9959018269728	38.6794654079131	108.895452952478	50.2366687112954	184.639408618677	154.291260918544	12.7412528025772	7.76649210010655	41.5352296486672	36.0114889290999	30.5209104478708	150.4638486	1	44.49164814	576.4312644	912.7707042	1366.094355	763.9366711	3536.29810281564	5142.44118978968	1088.486104	13935.452592581	1466.094	1649.711
389	1	37	0	77.0732246866683	159.048093973717	16.725367499399	27.9564575394616	90.108709996799	113.375207810081	.947309254114225	.603374174310738	.0994022938103299	17.9729760778137	35.8968220249226	1.10792833179701	82.495696280658	.767216395400464	25.3109189123701	1	94.2014126241265	6.68103513158858	117.048768586363	27.4356087780616	1.04547549653798	70.0708712377673	72.7492025007377	22.3268867254083	107.069716947532	38.9248102742131	229.658101064153	161.897153702448	13.5228097042069	9.48433471218159	34.9834681350039	43.6069318311056	5.49447640369181	191.3898915	1	39.03476179	1109.63561	585.9876688	1052.96835	3170.038958	6393.5256668739	6655.32371677924	4663.358235	7285.04443634301	1426.054	1626.239
390	1	29	0	76.7185676521622	164.464556700943	17.1361303222657	26.5836495701224	83.361955360655	94.5549327397603	.978675691131502	.663066488312325	.0172225695880188	12.1841904173052	26.7355931807542	1.09294127519534	41.4406484903302	5.55487936505233	26.3179804985411	1	85.4774762045417	1.44543261234066	83.5359538034536	36.5804600884148	.73574485077057	72.9234390543425	87.1620047492615	46.4062822831329	73.3702306508203	57.7827826316934	175.201036401559	163.858059471895	13.7513273865508	6.50276058067684	22.8750995675509	28.5589620135142	21.6146426534979	201.9063969	1	35.30076762	1150.497388	2551.040557	3435.082767	1418.605115	3309.80004339654	2765.69597492926	4906.120138	20991.8905865052	1555.046	2036.337
391	1	33	0	65.0714579932101	160.117289123911	15.0384667398757	27.1352271839278	80.1925254865491	98.3940940486209	.83902323442162	.60580433809082	.000309603840112687	9.67134182143491	25.0793896864052	.974538298172411	59.5117261379492	4.68913272267673	35.0148234954104	1	104.468769222731	7.58054303736135	91.2633050068107	44.3481473817956	1.03049398467061	75.3482019514777	81.1990971415798	27.8250758784998	82.8962349561916	50.5596325536317	119.137418298051	153.850781265792	14.1666435946419	6.05118964003632	25.621052792354	10.0919472161622	16.5773221194686	218.5757704	1	37.29740976	1606.753707	2601.249328	7958.921297	5526.840947	3163.12867501256	1999.72590355901	6969.348493	10289.9488537005	2276.084	2213.747
395	1	42	0	71.7871134382876	182.987417883589	17.5436062312801	21.5823823155661	86.0807647160837	93.2455673236691	1.02460744730779	.333091260370566	.00423846747454081	12.1905239110347	25.0737076182559	1.08966450220905	29.5955077287508	4.76059581412119	28.9718087312649	1	78.477461556613	4.92215641719231	92.4734036236769	42.2622485681204	.574974791105487	65.7239108274225	75.2724101603962	25.0901389082719	92.9524996838009	47.0597446008469	149.67024683021	148.394290539873	10.776621464963	7.14360373521922	38.4297713581473	17.3968392674142	31.766795407515	142.7336894	1	44.38270205	1596.855898	1347.477567	1492.070512	1070.495673	1667.73350731819	2619.65113470797	854.5636117	4965.51164257107	2591.053	2339.39
396	1	33	0	67.2915072753967	150.262663919159	13.9130798237748	26.5472334022634	101.878892322187	92.1695077622135	.878903894973337	.460148920763459	.00579246536490973	11.0914359437302	25.4275510794541	1.15181145752431	50.765161065734	1.6272333166562	26.7795609968089	1	100.146236490982	9.31064684158191	104.05300603839	30.9369181346556	.67348302627448	73.1944184532622	83.8051507544878	31.0094135076361	66.3159487277735	44.1667056191363	140.571661833674	126.538416629191	12.6106487949684	6.588102106523	33.2309654923447	19.3935473462916	19.3248885604989	211.6504594	1	38.08063591	3980.604	6489.076335	6149.942588	3725.442308	3387.14563288522	3538.8567387854	4770.42484	14833.8571433342	2511.914	1747.801
398	1	44	0	72.7379249230435	173.73452801595	18.6212546799798	23.6034121699631	115.320148693514	109.614585916192	.973495380092936	.659524706001685	.093329666353442	31.0291654234752	47.7727205330739	1.30580891305115	44.1828035964689	9.22301726201404	19.27674716521	1	104.891046051445	10.4700127965421	142.545961423428	61.7379631572403	.727243300387636	61.9453398433689	56.8203805059893	29.9936883189948	91.5840667098528	37.9891948846052	182.059795891284	178.609182512155	17.3599896788597	10.3277166524669	32.6159351919778	18.8424461156828	26.3778571883449	241.4577931	1	33.01851004	3675.61223	3487.822606	8624.266937	4467.002467	5363.39194987901	4319.95414438657	8060.554718	28456.1570575752	1989.672	1840.921
399	1	47	0	88.9059781304095	147.412487149006	14.4190624218172	25.5765791153535	122.45920007024	112.925007932703	.79367529451556	.506985687074484	.0743743811399909	16.0530163914664	33.199569058168	1.07903877829202	103.978642007006	7.84247888328828	25.4768944194861	2	121.869821699103	6.61791847302229	98.1308376845554	37.0614699173457	.633046024630312	59.4562267854781	69.8962733722437	24.4228468242218	73.9072686578729	55.7509579316247	175.680265813746	203.555021471111	9.925474396348	8.77627385103842	53.7301184470998	46.0477518572006	19.0047905511165	153.4783688	1	34.23675659	561.2201928	1123.66695	1687.459305	1200.661248	5357.04003888182	5411.82618072722	1181.580958	22755.9390319802	1750.292	1152.584
404	1	29	0	78.6328548402525	147.952773007157	16.2	26.7314770831144	99.2952304940845	100.220798822033	.990764708136167	.671127877334759	.091309969065154	19.7197727280416	37.6894842717213	1.24957239757942	67.5254504877958	5.01823675527637	27.1468408805085	1	105.924832167802	3.70231880928623	105.172088903128	48.0235925047891	1.06788877726649	75.1276190283243	77.2207524479018	28.9606147816376	77.933451848221	48.7980118021369	174.389530658955	184.809250514081	12.5487347607414	7.2435204371257	27.816735124914	36.9093161881901	26.35	207.3323866	1	36.39173587	2757.007001	2216.428475	2787.029422	1658.357866	4300.53922728257	4058.4922759117	4755.649696	17120.2764123154	2059.993	2050.525
406	1	25	0	75.1663127022766	167.225641537734	17	24.1914835340576	94.8278055803385	113.654797269031	.834349344320876	.567064983027383	.087668302433287	17.9851127195448	34.5573507304665	1.29762443473921	61.3477524127249	4.48012688872937	27.2962253852747	2	87.1769813227002	6.20378894431633	106.955343122972	27.1202801437466	.73408648656914	65.5618266034871	76.7928579280851	29.5703274180414	98.5988949649618	57.584799277538	182.164605323051	182.103103598638	10.0837160364899	8.3109455969432	33.4111279849894	32.8050940171815	14.93	170.5164527	1	29.80462954	837.1880565	1375.930085	666.9124585	1215.718387	3836.14316079183	4405.79755022918	2979.689902	17075.7441411115	2891.902	1562.245
408	1	36	0	80.7568150775041	157.490572928247	15.8358184711833	20.6599136718723	78.3880311548128	80.0277193874936	.790120159054641	.539388396544382	.00964461084750656	17.048310190934	36.1230518844677	1.04986628735205	37.8708363111364	4.78345982880273	26.5371817956548	1	74.333289830829	5.19638544068148	110.278160758986	38.2290715757408	.633403777554631	78.9337029142771	71.1957684162189	23.2597967371112	76.8626311884727	53.7346944736782	180.258895599691	166.507946181955	13.113424855753	6.64633750702487	37.8029294197913	30.5068541011424	14.0894437006355	167.2903613	1	38.24226655	748.2350409	528.3549197	1196.97984	878.4838908	1262.4485710403	4346.5728443407	1865.822191	23200.6939667044	1240.087	1435.214
412	1	32	0	66.5811214274727	155.857347817539	16.1562043507874	21.3297515175072	81.0903786561394	92.6360683124076	.689974560574046	.434903144094278	.0195475859274738	11.0204953569919	24.8240172165679	1.02601797202951	67.7742308450397	5.24642082634091	29.8268366375196	1	101.00577037505	7.66460422204109	91.7719490137242	23.9924417806906	.736957525531179	63.2610173649155	82.5132510472758	26.9268952908169	105.274945538607	46.7912344800425	168.542944013025	190.89503479714	11.2194885413075	8.1131562375027	33.5289978111687	25.4949323435285	14.1977531509328	217.6602378	1	22.81403498	1885.175046	3214.008651	5660.397402	4096.101758	3620.56926708465	4446.59225043142	8142.287771	19995.5777942378	2741.539	2088.663
413	1	25	0	72.3822583494184	188.801099011209	17.2776185940311	21.1344443515118	97.4850779431872	102.032200184971	.858096702559851	.532152047424461	-.00542430550721474	16.9626426112372	26.688151663373	1.10851218828757	17.8257822678424	7.34777582035167	25.8061327965406	1	91.9121011973766	6.53907724375604	99.7357688395423	30.5996570356074	.782233717926429	87.3171886065975	95.7392332766904	45.5582057585707	86.810985506585	56.3392781157745	160.17497884779	187.966825655312	9.48695229350706	7.41997223130747	46.3389237311785	14.7249746178859	17.4766407123971	181.5261111	1	44.28091119	985.979855	1310.334826	1003.769401	1566.721837	3946.25761448697	1807.96576690045	2783.486713	10486.6299251298	2964.557	2487.882
417	1	27	0	66.5509846333589	171.77245566294	17.9	22.7692403288384	93.9098610917281	88.8291018477612	1.05719701244615	.546710825838122	.089193952313611	17.6389063864015	21.4570838182819	1.38415338691114	53.934578142233	4.91403203325781	32.6341610969685	1	94.9910124744201	3.69848238631675	107.387268396997	14.9655051901937	.816859030438354	77.4769940157421	84.4936496124137	34.9205920175882	87.3488837541663	48.6893597047601	165.237237595182	159.686493790941	10.9679217252269	7.66539032660367	30.5391015040223	20.7306625826022	18.68	187.5418047	1	29.69276169	1070.026206	2391.082494	3921.179263	925.1360274	2758.13489072607	3612.08629631437	1967.084794	13847.6382062217	1489.443	2280.444
418	1	23	0	71.5775736983414	157.288792327599	18	25.642722900724	86.8539102459035	93.0661250245175	.933249452720016	.552193890998954	.079639964982922	15.0878131181856	29.1785908220042	1.18119956998408	43.2000598992458	4.67846542391963	30.3026737027103	1	84.6774300951802	6.61296725309512	103.567056410247	39.87749275635	.856210319598904	68.3236915442103	93.5086565933307	26.7700478009647	89.6886270865798	47.0360347611422	175.082136890967	166.291444404051	11.8014514504684	8.38121313385491	25.9164855428971	34.177897588117	33.71	171.1332469	1	39.93043423	1384.28368	1091.683034	-259.5119188	1210.174278	2685.71069075551	3187.15286387305	2267.684358	12624.3428212329	2087.444	2418.16
420	1	26	0	73.0314151899802	171.101811322878	17.9	21.3810121724091	80.8205327149917	89.1114658466104	.90695997363695	.472353460726836	.08020637675744	13.0644928201457	21.8154544447656	1.13492628937696	30.3516746781295	4.64287363495383	33.321209310845	1	73.8128860574216	8.07060872728471	98.2972519774194	40.5060991144273	.998144698515534	34.1203629481606	80.294379560728	29.0614361548796	87.2310950953397	47.0976416585036	169.921447948116	170.235468178289	14.0545296011842	6.1623865561327	27.0692609824473	14.9016166788642	23.23	184.1534571	1	30.68789441	752.508418	2096.676331	1392.084818	2542.321346	2477.5689629023	3485.07126848563	3829.880806	13248.6032725647	1734.137	1552.265
422	1	21	0	64.6453431221016	163.45218212613	18.2	23.2606253095437	75.0404449110501	86.5635960203799	.866882250286635	.459097235258348	.072030945438485	11.2626627842818	23.4237302738978	1.09470131891422	17.7530457220571	3.5656581944541	31.8329622030724	1	94.877052788288	3.57229681765602	100.812487996882	30.2128564473242	.863203151512425	78.9148914968246	87.3988508120237	24.9044558889	82.5902574078646	50.2548899879475	156.605337067493	175.029414751334	13.8333245735557	6.72305195216031	26.2967634676024	12.3238040133147	20.27	222.1285126	1	35.54188583	4466.683443	-304.7035686	4807.056608	3252.929399	2738.96046867594	3100.81271284434	6288.963351	11993.9054229471	1009.462	1362.772
423	1	39	0	75.9647784433328	180.765531422105	12.6613249853253	21.9461269908352	89.1154984248569	109.956638890202	.922508936328813	.467120368182805	.00250121777044842	18.4374155550031	32.9325672080158	.934289337741211	18.7728391007986	3.48318231114536	29.9657568373077	1	78.4382737036503	6.59087001116422	86.9476048540091	43.0802208180539	.497228955735918	78.5166268339381	65.8338060221286	36.4450438357017	81.8742937400966	47.7396760186821	178.9706873041	142.680401444668	10.5730526764703	8.61866316981614	36.2127722938167	15.0875492282212	22.5832840694638	208.4622246	1	48.848721	1786.476337	2982.141728	1008.513954	1968.786882	4770.24594449904	4868.6696421355	4289.029802	20044.444944564	1868.577	1369.072
424	1	35	0	61.7940188020584	156.665431586327	17.4144943634165	23.8542259567766	84.8528445505362	82.7577723711729	.762301444611512	.455492012304603	-.00718810677225701	14.8980532584246	30.6481302484171	1.04681461430446	25.8288081365172	5.97194043872878	34.813293111918	2	98.4928774413129	.688265994936228	92.975958563562	40.5916796049569	-.90661376953125	48.6988794161007	81.7364004634146	34.3680648913141	109.073131837416	48.8030958775198	193.275561034097	153.194478520309	11.9324312062119	6.43226337260567	24.8291716716776	19.112233813823	5.68384250777308	159.4976469	1	23.83085006	1066.763505	583.3643425	1397.932695	1129.532737	2833.89375302067	2801.47310907341	983.8473741	13153.880025915	1331.995	1597.541
427	1	32	0	52.1824742462486	169.201884955066	16.9319196578872	22.7930416359159	98.2979615702643	86.1073003861238	1.20268787415698	.521735036170867	.00353362840742921	13.064191342768	22.4931005302351	1.23126900739735	68.7107557293493	2.83836921222974	25.4743684560963	1	81.7585182629409	2.45162183494831	102.193623701402	43.820513125509	.816452592060668	75.092379281763	92.8719921121956	24.8678379395278	104.763218344655	52.1395544536063	160.606011124328	179.976937437605	11.4622178979218	7.10167784845689	29.4071723702073	30.5240844782675	22.8353243780875	140.3520377	1	40.52635335	1102.059971	1318.998786	1227.219971	700.5403429	3484.09992814413	3426.06916395016	666.6863353	12637.7872573939	1492.574	1468.29
428	1	34	0	81.4579546940513	166.591661202838	14.3	25.4610334397294	98.4062258085469	104.050062236463	.945758452166128	.590703190652082	.088093783207319	19.3681966771003	30.3907614537264	1.29108833235273	58.0214982773476	4.85675058311219	20.916512605414	1	96.3903570814	9.20196267895517	103.027345913608	51.6177068573597	1.15408508640248	74.6863225482666	69.6229746809695	24.131112650095	96.4832136356563	45.2813143257517	153.832526064944	194.229827355739	11.2355251273082	7.8603823208512	66.0258592637256	31.1788327002287	31.2	153.8187438	1	53.84999598	1143.83113	1358.700845	1455.922532	653.7297875	5872.15244345862	5348.94140096731	803.6985289	26348.7342584995	1464.187	1082.183
431	1	30	0	73.4997249511071	168.79523612537	15.5	24.350613221497	97.1411980216944	94.0196570353	1.03320093993985	.575497272621748	.088998651742731	18.8735719591077	24.8724580879729	1.35056096450533	65.3208058135487	5.1917827950913	24.2779353407095	1	107.181874934759	10.182259777328	105.607444690104	39.3015121668141	1.12693180906354	64.9690975376579	76.2707488521119	23.0431182444154	93.7253863764636	50.1231718367053	180.001497361765	186.868718855912	12.8906447419577	6.45857444092398	43.3700520058774	39.3669200396107	27.9	188.0811236	1	26.61750544	1953.609972	1834.76846	4318.358442	2697.273664	4784.24420987722	5140.78023014008	4266.589125	20476.3579707069	1542.913	934.845
433	1	29	0	80.3316308518988	174.356586012174	16.7794142220519	19.0213866617996	82.4070882419473	108.426327652473	.71066511029203	.465162101034366	.0046324230626924	12.9986667969788	30.8556723918882	1.24554880181095	52.490354280686	8.04375618169433	34.6144684751634	2	83.8239329821954	2.71610062048712	113.371347692242	37.8409788178105	1.05906776161515	74.2989088190952	86.47931756248	29.2543468023359	91.0173155108932	50.2853721525753	130.469904181082	153.369544881716	12.5969654471803	5.95964354133466	18.4817422096385	21.6877045305155	5.3014727452537	196.7247771	1	40.18372851	2832.667183	-327.5497369	2982.314988	2632.638434	863.691532984376	4599.91031978279	3355.822754	18600.2446651983	2090.493	2218.539
436	1	32	0	71.9177406455856	179.815088889009	14.5	23.0888439899427	86.829563653795	99.2536671672715	.874824740807428	.482882522208083	.079858244631194	15.0792819714459	23.1630326696309	1.25961020070162	40.1160414655992	5.02446454017791	30.9946787688241	1	96.1350584827596	7.22818193075364	104.041599494376	34.4983603705186	.679470420232974	70.2662447918265	87.9953656495491	24.3703733151779	101.244096640439	43.0564626993146	162.764489888941	175.254100314123	10.681967781522	6.18614849068108	28.4414852254558	43.2747240867466	32.08	197.8691647	1	42.1901011	2024.822384	3287.964551	4498.836296	2609.100995	3843.07225986413	3881.90330668658	7201.704774	16763.5717944722	1457.891	1324.037
437	1	25	0	74.5172755613312	152.44450760266	16.5574252099905	20.6322259246663	90.1236050896696	99.715297675124	.7937797383609	.535991024560644	.0205819815366413	14.9580014648236	29.1262909538345	.96074362823274	61.200384950731	4.96174307297042	19.53362296056	1	83.9807048576768	4.97005768414529	116.681642379495	22.9711838224903	.876407346821507	80.9858503795695	76.0285617817135	36.623861862754	91.2666512096475	50.9748055163072	201.839317671256	155.910189909409	14.2704931102955	6.81557378002035	23.5856991467299	29.7820527621952	11.0791015028954	180.1153177	1	47.14358214	1738.02903	964.3684987	1048.857942	1920.347702	4568.57640831731	3684.38635025814	1643.894911	14957.104475674	1433.496	834.664
438	1	29	0	72.7555603310248	147.32271600503	16.5	23.0357013580797	75.8808975962747	77.5915046838345	.977953680695715	.51506583406787	.07722003155266	11.5164907154138	25.3919930958453	.990621444345624	20.7282829768463	3.89549933387017	30.2408917276189	1	86.9841269376047	3.61010678614548	107.407527391479	28.1066122371703	.686360001255525	68.45382204614	99.1863728105091	31.1874891596381	74.5463315624511	50.3706970851927	168.727258667321	179.568248060532	9.79764760761464	8.29536752057029	35.4209780248348	25.175910023856	17	240.4616747	1	45.63429387	497.0547808	2666.421675	5786.002387	6768.144684	2952.88658283243	3148.30811778666	8475.956191	13056.4753589861	2332.42	2859.868
439	1	30	0	75.5187584974919	150.472496246104	14.8	25.0327206584625	93.2191641114187	97.1952441885369	.959091824807749	.619509654169322	.088805106497618	17.3802690152531	34.6573896896698	1.20720172793333	59.6043733783466	4.99004683519444	32.2972161534417	2	88.2603878834198	8.34476681018714	97.9948404416064	31.0837976686889	.933786033984507	57.7759745332878	77.5218133840826	26.1189769237535	106.284358808771	51.2422601735598	187.07709871477	168.962766767363	13.5604250039469	8.5063536931033	32.1833042157814	34.7190469356719	18.29	174.4369978	1	34.51803126	459.9154434	513.8823579	566.406359	1624.286031	3252.40115064662	2689.81296660786	2770.256294	12034.2556101386	2172.894	1806.523
441	1	35	0	66.4170417620626	157.687560385704	11.8258413244039	23.5588284441037	100.669582691975	92.6945431373897	.728061470200191	.548203105507127	-.00256396058629616	16.1209939404798	22.6026900943252	.918944888829719	89.4654066339135	6.39311879492016	28.754827738092	1	91.113712642109	9.21663965021726	117.780896329583	23.94916120157	.920307769318752	83.985054677818	84.4741580040863	19.4294143258594	81.0156500239682	57.9178153100656	148.542791723157	160.868544702826	9.91031070849858	7.36730600792507	25.0459838398965	16.4546732422168	27.2850601756945	220.995912	1	50.05014531	6848.297638	3175.40242	4623.467713	5115.897703	2546.58619572001	3543.32122090273	6062.660491	17934.2251056951	1546.613	1354.412
442	1	33	0	76.9221989684156	145.932716531854	15.7013571828575	19.3524172673933	76.0033133093966	91.3913986650587	.848331457946915	.534541380955488	-.00833161446079612	10.9079044603859	29.1482552508824	1.000263537711	29.0131946509937	4.98975778352178	26.5945476055349	1	73.3664242032683	4.37324475973146	95.6398662713182	31.2523650032817	.971486696015345	44.8276515977923	66.1617152419058	27.5051929494657	84.2335286808375	50.7711582838965	122.639700495638	142.749500304635	14.3816958906129	7.9859430535158	20.1681090957718	14.2119513939833	21.7396561108617	174.1375944	1	33.60415279	1805.529453	1264.665005	1285.59657	292.8751453	2500.36942664156	2913.87051068159	2640.589464	13126.8884969031	2055.049	1730.569
447	1	34	0	68.7931967148616	164.959914127132	15.1646818671143	17.1558602333535	96.5972292153165	92.6102943694277	.891911715571769	.532783964343253	-.0173316829912364	15.3911858331994	31.2650405046297	.955915302759968	53.2132388595492	6.14040114011732	31.3890432860062	2	87.085395762042	4.13507538217818	107.041836412696	40.1007571023074	.772771335049183	82.3499287231825	96.4035645866534	45.4853097582236	86.649576344993	44.1430905892048	148.196819938603	154.203574260609	12.2819125034468	6.9222701277773	7.05951648438349	23.7378124539391	17.9976322467555	220.3050189	1	30.59592631	5194.806257	4730.251824	4360.441277	1868.444552	2900.27447438479	2346.5924035263	5938.16232	7608.67604991654	2321.927	1788.848
448	1	29	0	70.472222508397	180.793218077888	16	20.3113199303043	84.7202271616552	97.8559534358501	.865764669261476	.468602904812263	.084639017369412	14.3555584645687	22.2544641595202	1.24492359193399	35.4960243334132	3.84744691720613	31.0366701392049	1	107.391319614835	5.75279917079024	100.145094544569	44.7590397166932	1.03415357241465	73.4247720981948	70.7878873273148	25.5773091642186	94.8544598030276	57.3401906774961	159.424272826	196.056584955659	12.4775783963851	8.50224677983788	31.5020167514449	23.2935256664641	24.08	216.1363317	1	35.43090928	4698.963843	1887.673883	1482.8836	5133.672072	4065.4002860756	3814.36428697634	7325.028565	17601.7539261738	1454.404	825.59
449	1	33	0	62.5204322203645	154.86575757651	17.5115606402105	25.0613837225246	73.4705752012669	91.7619336277712	.768451675158576	.604428977465432	.0145463973442093	16.4412702259724	24.2457832225482	1.21918018572032	119.694391176105	6.34361522567633	27.8276359747251	1	86.4961557452625	7.15921529666521	105.533979462285	32.7125064510328	.956514685184229	60.684305187955	87.0613441494061	32.0971316543	71.2249031795945	49.9593796928821	145.757827996858	174.830061445537	12.3036414687405	6.27775477468967	33.1189578092162	39.4112756212708	16.0128874338116	183.8954619	1	38.16811544	2834.146704	1436.450025	3061.1966	2201.176989	2966.96658399742	4123.36874735774	4715.120762	16995.8857794554	1477.553	1593.959
451	1	32	0	72.3463355824351	140.28215782647	15.5056743955502	18.828380972147	96.2383426059969	86.2269512353523	.826939915187541	.504280582288629	-.00302907845051959	11.0216208566853	25.0773296809057	1.01359736668528	47.3106000551488	3.65269075043034	28.1040359620674	1	88.720276153108	3.72436690161994	91.1167831366183	33.9584550753061	.674782876102254	64.5698166205548	65.9769286558731	28.8486439532426	78.5867466522031	44.0717270874302	167.400163920247	150.159346907603	11.0248248428135	7.83169741325546	41.5928143057099	9.98707110836403	12.5875075607328	178.8507881	1	44.35294317	-122.3310139	781.1671619	499.7102704	710.7731815	5132.98699236475	1902.40269451169	2044.465368	17643.2425076782	1743.083	955.765
452	1	23	0	69.699745659309	170.096535460325	19.7	18.2574991008732	65.6864527575672	94.2833699960029	.696691821265531	.38617160884437	.072638558458997	8.62975991738988	24.5002901796739	.941415726146424	1.18094177236698	3.06809568449721	34.0762854546774	1	91.6492884798208	4.80800253828056	86.5547397348564	31.4286325848661	.884686553236679	94.9292514682747	90.619007753121	29.6044590615202	83.2763637136668	56.0647235032811	152.371757015353	159.40046849486	15.2010249798186	7.17541403950454	22.5255150275189	16.739344846399	13.33	154.7835631	1	32.7949026	672.0961235	819.9190259	403.1065853	1351.196832	1967.52194419969	2163.11378203682	856.8050614	9905.55863860209	2224.892	2202.547
455	1	30	0	63.9049712338601	156.846709690435	17.8	18.2478706821566	90.6794859776564	86.5078951542382	1.04822208211147	.578140823971562	.104463173131866	16.4463074930174	26.0395250257257	1.30332563105573	44.138682255808	3.94393321369082	33.8920854927273	1	88.9997968441457	4.92532650594512	97.8895345975616	36.6427293303423	.70688174875686	57.5831980363	79.13289457254	32.9107815306634	89.3967065721517	60.1705138654797	152.236812325544	180.023004506365	10.6881985655054	9.54807369047776	34.2916948334314	24.315498477401	14.62	183.546117	1	41.88151864	2642.144641	1483.35676	4137.289415	5619.521352	3035.64389317035	2669.85819810361	4152.401838	12708.8064573181	1652.511	3338.882
456	1	41	0	77.3662215779768	182.545039554534	16.4	26.3513128452469	94.6184006906551	104.845095074619	.902459009868934	.518329070576517	.079084082471483	17.9058536010999	24.5101917409322	1.33339379397359	59.6709007384445	7.99666699308115	32.5706989365281	2	108.619444997748	7.44229557513609	93.2626639191585	55.3142930280883	.95913503880729	46.5371301186387	101.498435671674	30.0121213967504	87.627540450485	30.0970409675501	178.438118033548	161.245259732532	10.9635233608423	8.50937994678388	21.6227274247212	22.2039296507137	28.74	162.8133076	1	41.30392584	1081.798305	1442.088776	1108.143126	915.1076508	4503.53412714321	4518.01510178484	1787.511173	21117.2588781628	1406.457	2666.773
457	1	33	0	71.107334360815	170.768593033892	16.8205208814616	20.730113475176	91.803350854374	81.6990659686271	1.05006102077896	.439876011012529	.000681939602334752	11.3290869093034	26.2982376423024	.697389250993729	24.6517946631648	5.04229815557483	32.157125204074	1	90.8034942311497	3.62672605154803	108.023462002398	47.3203669722425	.739358318695449	71.1259000833379	70.8596737441258	37.8737099455611	72.1083704167395	47.7322886479669	160.278411132749	156.762670662065	9.87434246678022	6.94275524537952	19.3735472394619	18.9055920701067	25.583861704712	226.4749263	1	49.29781129	3148.878144	1939.627403	4370.018824	3253.369083	3385.98136598011	1370.17639947589	8756.928488	20313.9304984361	2148.447	1035.443
459	1	37	0	82.5769907349604	172.797511367826	16	30.7142111194844	98.8120664561866	100.151815604302	.986622817169797	.57183732377864	.076644617871397	19.528330351892	26.0912693129362	1.31136231612218	64.2739614397246	4.96079498074781	21.3117066979758	1	117.231234904903	11.0060836631164	130.477480807633	66.8376573128626	1.08296087268391	106.978358260356	79.3360370353912	25.9375079318706	98.1757855493925	43.7806833107461	168.364295985666	189.641183295462	12.9004643182678	8.27386964878388	34.5188709564973	47.9884059535689	30.93	179.3421301	1	39.82227712	1377.986453	1121.474898	961.1728185	514.5105913	5270.47974779271	6414.75175294181	2341.795841	25220.585320676	1428.049	1948.044
461	1	30	0	90.2604300435632	177.002942639811	15.5	27.315413555858	102.67343852506	114.918016879354	.89344944607643	.580066280219951	.085086895222091	21.0842287334575	30.7997270757521	1.31908612710493	76.9765173557176	5.42367391903812	20.7487112876843	1	87.2362195674214	4.55954525223933	94.7374436841346	38.8273186823353	1.24412111088168	67.1728259374213	58.7998422107194	33.7864675656892	76.3756767252926	47.8640563464724	180.971273372372	183.086285005338	12.2475719611539	6.69768560024095	43.2441904447041	30.5211268216954	33.26	196.4247905	1	39.01313606	-210.6614779	2149.431571	3322.191737	3451.862944	4486.35559121612	5085.32651918358	5201.021976	20113.8072346075	2272.926	2643.856
464	1	15	0	65.4410948299046	157.288458194409	16.0392556103179	26.2679112084443	85.6991407392197	110.831254470162	.665260633669095	.388161346461857	.0144605933403072	11.8396340338804	27.8772113940504	.933643778401893	34.2306838117074	4.34867520449916	24.7925361943344	2	82.9526939013158	3.38255469108408	114.074945299086	36.8413304537244	.892017413660651	61.1114493746427	73.3735080048791	38.1302704428526	77.9916324365186	60.8663516584784	201.427771318704	157.483877223203	10.8480906954966	7.69453071925236	39.3097893366357	30.2866245065816	25.913708148204	169.3791864	1	48.60288458	988.7663762	673.8779373	615.7278019	361.245159	4191.73159873753	2958.63163348986	2902.60187	13563.6744642979	1664.175	1987.648
467	1	25	0	70.3006442739206	152.056582995137	16	22.1140644472907	93.217030765285	94.4744816932362	.986690046820959	.613041730447579	.095950432771869	17.3795111394661	32.385628209478	1.25774247649979	45.4098587606489	4.36579101170791	29.6164235704346	2	87.8288133206661	4.33986373434891	110.167068467126	31.8669817462796	.65188969731098	94.5014251605608	90.1527439255733	30.7150720193749	76.4356976660201	47.6370402287575	142.536300998006	155.381709848298	11.3729958861077	6.98678154143854	33.7695903049316	15.8628093332227	26.34	159.8958283	1	38.27017894	698.5304733	802.6086132	1726.209237	851.5097559	2956.20646586758	2527.47566567268	846.4566033	13834.9865664859	529.204	1878.614
468	1	34	0	75.6763935895578	168.636759053436	17.2836380847148	27.4837655625306	89.0319613364991	96.5275653570134	1.03826396500226	.375106777835754	.0114215497635159	22.0791505752131	34.760692485841	1.14453704605112	28.7313695277553	7.09641695063328	22.5770309750515	1	83.1346155790379	5.69987397687801	105.078836481203	28.5351836433692	.818257893568953	73.6657095127739	80.2564911483205	33.8279819262971	78.7749677176034	65.8225884661078	164.507197698113	156.909343735751	12.6539498377198	7.56477492913982	45.6186857818975	19.9694246121653	31.713444448309	203.7351259	1	33.01245373	2432.828301	1928.701641	1495.269834	4134.364821	3668.62935454992	4357.13753479649	3012.994183	9781.42251266399	2674.036	1523.253
470	1	36	0	89.1940337168053	168.841837603133	16.7328212632274	23.6058193068602	88.4929606701771	106.527302715171	1.1384702722542	.619928336062003	-.00546420958725503	19.2980067266617	25.7928064254229	1.30830666471738	49.2457501220051	7.60050166060682	26.8885269885941	2	88.8654758453777	6.33383521238575	115.51171386987	26.2172067929059	1.0041462414834	72.3279337559361	87.2626244218554	36.1568181434995	83.8817725099798	43.2097853161395	182.261943993508	149.319758242345	12.3272360350413	8.44596035776485	34.6528604141495	13.797174061503	13.9376115182531	205.184749	1	41.9985979	2597.544158	1029.391574	3093.111338	2946.658532	1826.11882640049	3174.45245248382	5480.033123	19837.0869737701	3061.188	1356.765
472	1	37	0	70.28081627129	175.221620065451	15.9064878011268	22.1012299435388	66.9828539077425	90.5191773299011	.632428784429794	.496277665559319	.0148414624365687	14.4920548235532	31.804584594036	1.2652833816479	44.9669413480442	7.40587616089033	30.4038331503107	1	70.1566627866123	.877369042823557	91.6920521779102	31.1779387780989	.571507842777064	72.3887789514847	93.1639876599365	37.3285178940569	75.4800673650461	47.395811988099	213.361796997488	164.265166353434	12.7844685802003	8.32855232247093	17.632010404719	19.5582591105194	12.4725929051638	164.5846805	1	51.77438355	1033.102424	726.5198317	1011.929274	1522.278924	2934.114498501	2218.08284852887	2089.71955	15759.7187706997	999.056	2141.281
473	1	31	0	59.4979857850121	155.07835196305	15.3908265878417	23.3968083294458	77.6889253149275	85.1813210928813	.817655793271842	.384162343732896	.00949570723806391	10.7752933116572	37.8573309514904	1.07185104803066	24.1924816488754	5.18506881486974	22.8602908261819	2	75.4884208616568	7.63164345192781	96.9299356204428	26.3834328658122	.936430040836567	52.1104940868681	82.4460280201311	50.0770574691705	81.3400315411709	50.0989143700281	157.589990269043	146.713510224945	10.8583907229942	6.79698461781081	15.530027177243	23.4677948456665	29.6238121588831	201.6502912	1	33.39520548	358.9232215	1191.639517	2440.739315	1104.613438	1241.9294610736	4326.67901198147	3998.015144	14703.2122084638	2426.748	2654.862
475	1	34	0	75.7355380300141	158.471383383323	15.0902865647513	25.7305817386368	95.6604041977553	108.298429960036	.765318465910968	.525677047688077	.0178376654023014	9.12366684939479	24.233498222864	1.11564540070831	50.3426825868664	4.18712916395452	23.3645942696312	1	99.063403467735	7.9427151962911	98.9003547549655	39.2310630255524	.729629090072704	75.7167655844241	83.6162612104818	24.7753650657251	89.1169467951695	47.4762749843649	143.169724398758	135.173454913602	14.1913022697438	7.56022688719677	40.2505638349394	36.7463379107649	25.3073025557969	126.9960807	1	39.07619133	1185.357976	1387.776481	1269.482996	759.0642806	4101.20140561776	3371.96264202066	1159.380306	17814.0473179737	828.626	1383.213
477	1	25	0	67.2341121418867	170.894241894566	15.8	23.0306772562908	88.4233166944468	99.7258245204866	.886664182719112	.517415424382759	.08356003498412	15.6379161918539	26.6392090544658	1.29332949161312	46.0546324226251	5.20878806539343	25.3584014039952	1	81.8133653409313	5.9311668236478	102.850102873708	16.0458393767476	.829121792977094	84.1293747775489	73.8604810267861	32.4575638235547	67.0869561517611	45.3121330286667	174.145226608278	165.861462593894	10.134601752201	7.2042093238837	41.079908628948	17.9627075440949	22.1	184.5263454	1	52.40277163	3227.82194	1437.370889	1876.74886	916.4276157	2976.57937456097	2486.73121252796	3812.924528	14485.2706170932	2097.212	2395.41
479	1	40	0	71.5260009200138	160.640496414737	17.7707361621433	18.9978944136528	78.4113028504944	97.2320872378477	1.07165106075699	.706270124181174	.0231624044519849	14.6169614152896	34.6036682255799	1.15141882866155	68.9068791668396	5.02520897750219	29.042691337716	2	81.5799321570375	6.28195172288106	139.821634133346	21.712568210758	.835260715119657	83.2450897884555	76.7326334626705	36.0770941116789	93.3232267772692	54.3954241846222	143.756348481402	161.944096084117	12.9036521765258	7.49445473147498	41.6079573924944	15.60604647336	15.4246421768621	131.8857425	1	45.11613655	1510.843392	766.4518787	1106.761831	612.5958432	1754.48702368885	929.640812799335	807.971335	16881.6987196478	2405.829	2057.124
480	1	29	0	68.9882333061832	165.615542709667	16.111338295028	24.2346539481077	96.4331563711166	84.1234536991979	.714100726527977	.56398383902706	-.00159232693276135	14.0652960352454	31.5241509976913	.883050589030609	54.2283986557741	5.26143089952529	22.0700217848644	1	92.8522822503874	.819631590670906	105.774734078528	25.0830100563762	.87726313586114	83.2317747860216	84.1942666939576	39.2845817915804	73.1356014813937	49.1357253747992	176.339996616589	157.516465555236	12.632374349657	8.31998624662228	40.9459794000722	11.0044000494527	15.8193469612743	150.6578496	1	28.94301064	744.9642706	1301.236753	811.2465391	1346.316256	3530.42924719193	3810.56737144536	967.70498	16368.1434413447	816.098	2998.244
483	1	25	0	68.3593386332359	183.678303528432	19.5	23.3703103705775	86.0507013687165	92.4204065236263	.931079018211401	.468485932827645	.077675221067209	14.8100532477928	19.1262500323565	1.29407044966474	40.984673999785	4.45844154041785	35.1121271604206	1	100.669778021111	5.99733938441204	82.2017161932308	42.8437733463943	.84931353032589	76.8475418275921	73.5545497464773	38.31288902089	91.2718572735321	50.6240197813459	172.441407655686	161.051117831375	12.9948341231502	7.52603470622707	35.8827466748189	22.1245120984095	20.48	147.3179395	1	47.01288775	1092.819448	922.5702823	1339.734129	529.6966517	3040.8266487284	2716.76083987404	560.4630385	12928.8907601003	910.059	1747.331
484	1	28	0	71.3078943084111	154.346360962372	15.3	21.2350123521755	88.724615791929	93.7845576268155	.946047174898229	.574840995529262	.093130996832888	15.7447413985308	30.9087701655656	1.19755928045174	42.1644935706472	4.57828394316158	33.6022886484279	1	85.7502427605505	5.30051523935981	111.314709809085	24.0642720856704	.847044795792317	48.0259912414476	72.0189384283731	38.8342477637343	69.7463550395332	48.7401436151704	157.410734416306	165.595435393625	11.957916371488	8.10699888965464	16.1832187636755	26.512914983934	27.45	192.0602357	1	47.03564331	2978.155413	2675.629281	3443.069267	3570.179678	3554.45252655772	3255.2244495746	3603.252234	14778.45305542	1446.388	2124.984
486	1	34	0	77.7685518944054	149.01077618837		23.2652313924045	94.0914968596771	101.636500084918	.925764826426164	.631440888145785	.094580866448775	17.707019490949	37.8757269031692	1.19489766383213	50.6702174457979	4.66488989537869	27.218252130755	1	92.7558218233753	7.98402045851981	92.6465903980716	34.434820796916	.783045950607629	78.1905811789038	87.0099395088619	32.3196844267659	93.0072624213062	47.4409433889377	154.267110448855	184.165449910142	10.7605374371924	9.95262571146013	34.0522853699513	29.7637528293999	6.05	222.6084666	1	48.30809916	3713.241207	3475.336037	4946.410523	2525.94101	3807.70456886603	3684.67466260336	8328.540795	16723.5977970267	1545.738	1890.484
488	1	21	0	74.7058506424946	142.901598595083	18.5	24.5439241527347	88.7839671424299	93.1337573242781	.953295235725293	.62129442928069	.087940042206318	15.7658217833607	36.5194534555245	1.12654692055637	42.4329391080527	3.6956194285397	32.2825277078955	1	81.2909970589681	5.29829152481398	89.4702341407537	35.6085974746384	.887440821516793	64.7541908669518	73.8570022095519	28.3980796969263	83.5039448802127	56.2581291381794	158.017600440406	149.214735503774	11.5378133790946	6.17753725741059	22.0371541267959	19.3836384015158	13.08	206.5692364	1	44.77195647	3265.000265	1838.339363	2091.967992	3281.54585	3451.6377885011	2930.78313309525	4955.454768	13352.3139765894	1299.087	2530.93
489	1	34	0	81.0613229986047	156.806969425554	16.1325179255218	20.5122021826101	106.918902686797	110.874964785529	.600361365487333	.517672800822766	-.0104236523637082	12.3977318152029	31.650930011645	1.21638649084489	48.2422136680689	2.22290505259298	31.6825053939538	1	89.5871053215524	6.47203122701758	100.326984733561	11.4414831083268	1.03157692001201	67.3462265491835	82.2913536668057	44.846085049503	91.1269892032433	37.1867112233303	155.398562785122	152.936551507228	13.5907731499785	6.968907765529	29.6694854214875	20.8842102993658	14.6798455968965	220.9172089	1	30.4238681	2351.733322	4373.701252	515.2528603	1312.270352	1180.37713339436	3916.03419605235	8210.433935	6432.97907014494	1716.814	1957.608
490	1	24	0	66.2021339696366	159.754915633166	15.5	23.2518072506064	92.0492719815811	103.640421593649	.88815995309712	.576190545478722	.089396826110024	16.9466891243498	33.3272298257287	1.31185242001665	46.1014398272524	4.0465265788783	30.2051714293193	2	93.9905864923639	6.33375124278245	84.6197397346259	30.4076156427618	.720955542620504	61.7390658639488	83.2901732538448	35.5388227337971	81.320311765885	52.3704030859808	150.95432247789	177.204889698187	11.6213629730046	6.34797542765446	22.6379754217342	38.202775441343	11.15	211.1097068	1	43.38969733	4109.687219	4562.234502	3374.8213	4642.189093	3135.55109035224	2819.79522090114	7163.460696	14167.9881607852	2356.562	1632.654
492	1	30	0	84.2194705909351	176.51599473512	16.2715264599829	24.6552925191936	76.8788611214259	95.3033695722697	.725886186247226	.563206221057044	.0134871793508937	19.9539888752624	21.1827187538147	.984360568103148	39.1374804873485	8.07286774285603	28.2493464990039	1	97.0885403147258	4.63142552183417	95.64941369195	37.6660557018186	.901624065134965	73.1587571660057	80.3246964297432	31.5340339258546	85.4358499811351	48.5103295330191	165.578582456801	158.18081732883	12.8550834541486	7.35325363266165	51.9338031709194	20.8057629707328	18.4685515503079	203.5828765	1	31.37165253	1633.142352	2524.700795	1137.647991	3972.369604	3411.77406728821	1902.95794102713	4307.729013	9129.06242671306	2730.992	1666.541
494	1	18	0	63.4681778641971	172.236997134896	17.9	21.8169789655076	79.2883666638809	84.833629095112	.934633676640027	.460344571624075	.077377823026216	12.5739016545287	19.5299839172234	1.19830723394956	24.951141585641	3.35589190582407	33.27531166072	1	84.2251377989305	2.90665884423652	116.97990228422	39.3775435187854	.898947657534154	84.481312847347	68.9226273808163	31.5811639413005	80.1725084075588	57.5941638998338	154.665866451105	170.169058567844	11.8387822289369	6.73187712031213	30.8141722547589	14.147591900808	6.89	216.5285581	1	37.91911398	4122.932645	2289.197149	4243.560976	4584.111035	1939.3130565295	1926.19768818258	7331.615125	9968.40415406041	2028.974	1560.005
496	1	26	0	82.7794581102207	146.186251822393	17.5977357179509	26.5351283233613	87.0454954614397	107.679043629745	.921368487068685	.737517664724146	.0867831625983526	20.247414052661	25.820107308944	1.25633403836517	78.9502137668576	4.37939920426579	28.4818371745554	2	97.2043833673088	3.29774212583434	107.481489137688	31.6826943768247	.911917791198357	51.8903597770259	40.5606616013683	28.4008265831508	83.3755314183654	30.7261748325545	145.863261907827	178.152038642729	12.738421455631	8.49232153337944	39.304923115531	45.042496458278	15.406465713022	181.7735164	1	38.05511073	1072.881278	1093.679319	1707.953632	1406.245022	3919.0670697391	5217.01787257567	1803.964955	23830.4251676018	1691.123	2414.931
500	1	33	0	87.9261180972971	161.502774699067	14.2459526108869	28.4983781385235	102.091611920856	86.8071941010421	.876087383402046	.695846491047996	.0797058854660136	18.9055355652235	27.6490725051262	1.04529361447319	54.6490562574589	14.3887640185887	24.5772868346161	2	87.9739727980923	12.8745985537185	93.6514716864331	49.0637861426803	.754484485695139	67.2433079165057	61.9943651245121	32.4593102656072	93.5455443745886	55.4402745414991	190.310265709733	208.676458896371	13.0422199708642	7.44541548352863	63.5865217139944	34.2547524268739	29.8068045543914	240.5815098	1	35.26121576	1470.769586	4520.926278	6797.210315	3245.863607	7050.60284709558	3720.36794325337	10462.64528	27924.4541767403	2348.501	2346.67
501	1	36	0	87.1018176994403	170.220698540143	16.5	23.1036913848366	95.1602937876014	100.202292560251	.949681802244022	.559040672513514	.089914280523494	18.1115943543531	27.1189625831161	1.2204552257669	57.3616037614707	4.68749348247232	30.2784886318259	1	88.8651245782967	5.99781562614953	127.885860744282	41.7228405845817	1.12730629350699	67.4266943303955	76.2512367801537	30.5615585147752	71.6625842312351	52.3290000323614	168.450522429659	180.230231762544	11.5453397332312	7.00852110335545	42.837966909894	32.463176542733	24.76	182.2834906	1	45.82599717	2440.418262	2302.58343	2790.171442	3340.083203	4711.43552102149	5193.1930455612	2726.291863	19624.577301598	1814.844	1110.643
502	1	24	0	68.1143014338159	150.78034201276	19.7	20.7267551078839	89.8437126426725	84.3374883666111	1.06528798026479	.595858262710859	.096967853926877	16.1445797897748	27.551593808025	1.22634990211779	49.0188368840876	5.15579439882797	33.8291166270501	1	78.5815577727044	3.70798774281866	109.047421372088	30.3736551105976	.791285221767612	63.0731263349298	85.3575627134705	33.1404579203809	101.394260455854	49.2471414366737	174.756424100895	168.427138052648	10.8367021033919	7.64973587642307	39.7336018118076	12.5830145507935	18.78	252.6396633	1	40.28331818	3072.843366	1812.610104	6046.454726	2866.869889	2707.78208080446	2420.96110316925	10389.16887	12641.3174029731	1917.046	2767.286
503	1	25	0	71.4147474303172	144.060904206592	16.3	24.6352165024146	93.7181509772781	87.3194031705789	1.07327979320014	.650545347423898	.09222451666223	17.5669899958599	32.5000204693188	1.22117057041622	50.3630254828992	3.89216771200255	34.0471361494856	1	80.0092887956998	2.73513337307668	87.6073070481652	41.147693056846	.913267014967278	56.4243744569831	77.4172339989309	39.8363381210947	93.2901277538622	55.3145040611562	155.325221688181	158.761798577907	12.849671947537	7.62561766854778	10.8919393420219	19.9638810044853	23.63	155.7531709	1	43.22191375	858.7289838	817.3469749	1090.154572	1067.395945	1839.89755492075	2036.87364369398	1146.469802	9882.67347816873	2262.785	2535.197
504	1	24	0	71.8642431364715	158.19383515892	14.0209404384368	17.0954297673889	82.4721398504917	99.9420244724606	.858192426877213	.637139068101533	.0179981411949557	13.2570542417525	32.8049696488306	.981807798374212	33.0885949349031	3.44850054968265	23.662855098999	2	84.3728698781342	.440967109566555	106.856371116242	24.8190496828174	.932460505735944	84.9518111660145	72.7735552773811	28.7063375909929	93.6999065135606	53.4199638321297	166.279962033441	154.537233760639	11.6885234855246	7.45684769399086	38.1384101829608	13.0783685663773	4.63108420057688	248.7948745	1	44.20450454	4363.990353	2602.602091	5248.778533	6512.537337	5351.58404393587	1779.87579566252	9367.22405	11671.6992478032	2137.261	2006.953
505	1	32	0	77.118522641249	161.301846749702	15.7	23.0773387758527	88.7878554950003	102.199747561652	.868767855237991	.550445374830553	.086246883906726	15.7670948971125	31.8873934898548	1.17805993947067	51.9142997008262	5.76424928185749	26.9434579624212	1	109.771608802112	9.77697529579746	103.220522456904	34.9695150058251	1.06063874025131	82.0369934342743	82.8385306904966	20.8450855552219	105.873918654397	45.587218215107	193.293990938721	181.468484924771	13.6468954981974	8.01634355107381	35.6479065228195	28.830769527558	27.48	249.955899	1	51.72157829	188.0976116	1085.496034	5835.504251	4847.303015	4564.71219775267	5052.30549504631	8037.029728	20705.6734173384	1590.742	1545.019
506	1	23	0	75.1115375754307	160.242581007915	17	22.175289584251	93.5947370937211	96.5400378591148	.969491406563441	.584081562497412	.093673395513539	17.5206075627967	29.5927245432094	1.25418201974697	53.6559094589555	5.21985987337715	33.2118266567995	1	101.16664861911	4.834947175259	104.273481408745	31.851784089813	.735665618977509	73.1899452197831	84.2696342461568	46.8999741971493	92.4460058385739	46.5782178656373	166.195054887328	168.61398464418	12.2971675586305	6.6679910317529	22.8028668111656	13.6389401732886	14.74	204.7976795	1	54.64765922	1354.920874	1948.024424	1939.543785	1080.824467	3309.32619665691	2772.31891534757	5554.33884	13289.5192791475	1975.531	2504.086
507	1	29	0	72.2663573417958	170.695181926058	17.5	21.145281377525	85.6084629805846	95.6468389781658	.895047488188577	.501528291628459	.085690055204476	14.6581786448005	24.8882896656858	1.20707081946754	35.6789939723607	3.80728676402725	33.7078764358303	1	92.0322625005065	7.73694922725554	106.314452321021	33.5909926181193	.648589595785597	65.8235178938776	76.9180032621807	33.7271092878655	78.8257951725973	55.2061109322967	153.339358646452	177.724011084065	9.96173864170851	6.17535128689488	12.4867776371539	20.7562318892742	29.76	210.3946871	1	52.66932634	2440.418262	3014.754616	2569.027806	2869.092845	3051.99910901865	3314.56761462323	5670.457666	14519.7088613495	2062.638	1973.467
508	1	33	0	79.3836645242409	168.705527084705	15.7987688402645	25.4868608054239	89.5101736506913	107.587728062703	.460241883248091	.575759635365102	.0124593525672099	17.2014941098168	28.762829586165	1.04841009538504	37.0945552983321	6.01884921958845	30.3953657546372	1	82.9217733551923	4.876060042475	82.3685082143638	24.3270426077361	.890462177720619	49.2242763154209	77.3913986650587	32.8333016770193	92.5233341451385	57.2716966315056	144.387355905492	170.271651262883	12.1720569121564	7.83539928406535	13.2162862983532	27.822680577694	9.4107539805409	201.7568044	1	42.4687248	3421.874458	3204.321507	2397.040937	2620.71979	4215.46463560662	2336.02146029443	6958.833309	19078.3160077117	2284.96	1103.543
509	1	42	0	66.606372410999	165.468427394182	15.6953281424794	27.5647469707765	63.174663167214	84.0679563324957	.853134726840654	.469209193295683	-.0049142699734075	18.6037985157454	23.9997558107716	.930838896741625	33.0503961574286	6.35947658590158	26.3587417773379	1	91.4754687072127	4.71630559280602	96.4244839399325	46.2224522531033	.943978664962342	70.6764096118277	69.9532167546568	27.9462455838802	66.407239258464	43.8647852104623	136.819450492039	154.146651260962	11.5327764968853	8.1601202701655	17.8720078666229	25.8435814531113	19.4654123131331	177.8111027	1	47.34944627	1355.636189	388.7813616	210.484475	1060.788238	3219.60499907436	4362.01470013475	1737.146312	18503.7791096547	1496.168	2118.335
514	1	37	0	88.6134400842275	150.362738425494	19	31.1191750041326	99.7889001456788	99.786498867441	1.00002406415963	.663654447841311	.082254576883765	19.9163492182587	36.120455771924	1.19254850664252	75.5459182616904	4.98376436391909	24.9309912962199	1	134.375951271504	10.0796023287985	108.409017057886	55.1635083764268	1.17888509698096	49.0755599709228	81.7041497812897	23.3762628491822	104.925032044412	49.8855562201643	192.334392648772	194.416985449207	9.69577106083743	8.63272021937592	39.748647390632	40.0012257563358	18.58	187.8160992	1	47.28007911	1284.838054	3411.654921	2404.331105	2099.020839	5524.19398141501	6228.23752487966	4198.789478	26457.3354292224	1499.926	1535.674
516	1	32	0	77.8779944841372	179.79364538379	17.1234949397476	17.7662897258997	91.9135476627853	108.915139015793	.795328028287622	.476931780262385	.0892482893250999	22.7320089682471	33.34231788959	1.37612376743462	77.6398424496263	4.24986987833399	31.7616230894113	1	108.404043233488	10.6435512068507	90.8503280493896	42.8140364116116	.920468405637075	49.7184182170895	58.284493034982	25.3278372534842	83.5685489314492	44.5488799464074	196.859496129939	152.682526276913	12.0660865922924	9.50409398479969	21.7156411912292	38.0436345948838	36.2137422547676	180.8101398	1	53.99667929	1536.242396	1087.450132	1342.578574	651.782673	6186.67382988147	5752.52289601136	2117.684921	22321.844941529	1191.934	1254.551
518	1	28	0	72.4051856952428	150.744153218577	15.2	24.8794389688992	94.3031180868857	94.0241863189149	1.00296659592485	.62558391866879	.090125030751536	17.786860321213	32.8017729246896	1.24834595162909	65.4939510363285	4.97362166591274	28.8582347870979	1	82.1155495030689	8.39783582603559	108.605284165242	31.3642858347157	.981572431756649	46.5480805409607	70.2593526712735	32.3214943212224	112.182686608285	55.2178604669753	197.958429750986	191.582964109257	14.0628787625465	6.93461940801935	39.6276638689451	7.6134490983095	27.79	212.2597424	1	39.47772415	3487.720399	4253.126811	7925.083547	4147.232413	2921.05813362286	2925.65835782443	7747.639148	13176.20294683	2568.337	2279.076
523	1	39	0	68.898845468706	175.285016393638	19.2159732654691	34.796687155962	100.967408257362	120.257126844721	.712344685778953	.551769074313052	.0920760766094318	16.6126794131706	35.6647458071238	1.24462865965441	108.559555703378	7.6481750036357	28.8008042424248	1	93.1746317593497	11.8523992685019	147.372104108916	40.4724468049535	.75907152222353	67.5052242007223	72.0551443564473	23.2006019056134	90.0610757676041	37.8172685536556	211.298197457829	194.098627616477	9.93972072135657	10.044090729719	55.6801387523301	32.9799227983458	34.0931780505343	204.1628056	1	48.07887011	2159.282763	570.157004	891.8030466	2370.823331	6207.52126743551	6623.14397524111	5795.336746	21986.1631800304	1524.153	1339.929
526	1	33	0	77.2535559764947	161.998360529687	16	22.6815722624888	88.2163247952703	96.8075334183814	.911254751363392	.544550725740857	.086499091641271	15.5648211904246	28.9508247619868	1.17197549958733	48.0198830459186	4.35231865563167	30.7932586615643	1	108.475182640832	6.35395106705255	109.954362111675	31.0276058067684	.860440993870725	42.6099547337508	90.566702712822	23.135152180912	65.4771488369443	57.3672595135577	183.195276551414	176.328451162408	11.8523973090414	8.19763779113855	24.8403409537859	27.8351056496613	19.25	174.1709911	1	42.62335709	1389.561478	868.2341129	1216.877652	1189.956722	4449.62268930249	3999.2905372892	3263.746357	17447.176547721	950.733	1250.538
528	1	35	0	83.8111793401185	155.779974723409	15.5	24.7353158379265	84.7459368841955	95.2847869028337	.889396299648703	.544010467549913	.079980619558227	14.3643013548046	31.0067749721582	1.05997891384565	33.410068514843	3.5362511684663	31.379783836659	1	94.4306745065842	3.85753135610139	101.044281260765	46.7988646656449	.756811121187638	79.1285999082611	93.2224522531033	26.3510526868049	69.4568884681212	53.0002070161572	149.860185703728	173.01579178893	13.4905294847267	7.98775961052597	33.9227733244188	21.6182000460103	15.28	181.8642522	1	46.58939064	1360.515631	706.6453286	1361.588324	2713.654516	3344.21612124424	4110.66862271036	3337.639422	18983.3585737506	1854.023	2325.657
530	1	31	0	68.2589072310948	168.538102752529	12.0244749672711	23.9903345673811	71.6098172535421	90.456763255992	.976790763362078	.577660502029175	-.0100278038897086	12.6077909852611	30.9547572921729	1.18488696039421	30.6151695237495	8.28576317214174	27.1428910561808	1	86.8170664033096	3.32246801411675	99.1083880255756	49.7879534274107	1.04483162294724	57.6659742161282	66.3299262869987	44.6456687970203	74.7380879449192	46.8002248351695	159.079242368462	159.454252019859	9.35420472057303	6.63172852100397	36.6875285281421	16.916158811975	19.9029236025526	228.3824028	1	33.82099452	2898.973783	1890.166353	6867.8528	5702.881605	2816.16713284893	4108.30706034903	7998.82259	24482.3720903369	2534.042	1136.789
531	1	41	0	96.5788640313258	145.111565385712	18.8	29.8323991626967	101.352730810642	93.0974563742056	1.08867346926488	.698446953840258	.087469971879257	20.5455817324949	35.2579903534116	1.13977446710366	89.8712797416953	9.22862787206761	23.9446001816541	1	103.835629639871	9.01278118714981	135.062902982929	56.1771970649716	.909282763989177	98.4721726378193	83.0331193556776	21.3012791087967	73.1687967141625	31.9371762290248	218.962896850426	175.406345204974	11.7848008100234	7.59320870251104	45.6496081773075	29.2423490867659	24.43	184.8329929	1	31.92544385	942.6441971	1696.833356	2381.970325	36.07653474	5975.83961430792	6054.19383342087	2808.829872	24000.8668646624	1057.497	1780.461
532	1	33	0	84.3008675321471	174.08593733584	15	18.9484375722241	82.6982385406736	112.167009456083	.73727773381578	.475042612897189	.088185830776516	13.6783778203801	30.8336971743067	1.0902738216508	25.8138083943694	3.82445649847381	32.6768437894352	1	95.163774403627	5.29583247851406	98.2755196015205	19.3362456886098	.950458981806878	70.9683520703402	76.9245720876643	29.5084090187447	68.4788104635663	47.1798599795438	129.183986543911	153.083889674162	10.86405004064	6.60480945547752	42.7941970024258	20.3155612426344	19.34	157.1716074	1	43.07977791	785.2540332	995.6222609	45.6294654	1056.483202	2709.91370901174	2669.85819810361	1312.506927	11971.3790581736	811.178	2627.169
535	1	34	0	87.8634429681115	155.618879443602	13.4335387378233	18.8850997902337	87.8700591176166	110.955509636318	.246823494508863	.631499700728455	-.015085594875738	8.43124579556752	24.8551219353685	1.01599515851703	41.9928391035646	7.3461469153408	32.2558053792163	1	91.3792487152386	4.30017049842281	98.7962198853493	24.1913278083375	.894376870290726	53.2301002546446	74.1925852908753	35.0152635948325	82.4571400091227	33.6808274267241	165.968164512306	165.665594926541	12.0777161636099	7.43448913098982	.390337355434895	8.97096998512279	13.4008391139505	154.0224388	1	36.20919118	1622.999778	962.5381406	1004.974709	2259.511919	3255.69727313268	2949.62013261102	938.819542	8796.05776286917	980.214	1605.057
536	1	25	0	71.0860386636341	177.51900130228	16.2	26.1312629289459	90.6752437659306	100.561259068694	.90169161171689	.510791763702683	.077284554704224	16.4445687974557	24.5170802994344	1.31459658605142	53.0740458661232	5.55988018841746	31.1935102267889	1	94.4987592799589	9.53819433611352	125.718398445752	30.2954170971061	1.57912257034332	48.3579157742206	92.2538062896638	27.8236610331805	101.658617040666	42.762741385377	183.085632417642	169.691220308596	13.1605040981522	8.03576717467222	41.1761572801042	14.1099574849941	22.34	213.7851833	1	51.0185207	891.6948749	1399.458491	3784.389786	3552.660483	4278.66963137058	3644.63279411575	5694.642214	17258.287685836	1996.72	2181.98
540	1	25	0	75.292504283716	181.015587789298	16.5	21.834664264301	75.9404081083485	80.3233539195498	.945433730075674	.41952413621275	.072252119849488	11.5345168587816	14.9813077481618	1.08026062130446	19.1160609652056	4.24766765974895	29.1577335600159	1	81.1712757239002	3.09920154802967	93.7706866148801	28.9203371468466	.745667832434992	60.1398740449804	87.0062151280581	29.5881717040902	88.0020692065591	43.5890612101066	154.757437101114	191.765881683677	12.4466612027609	7.67015744308301	34.9328340284992	20.9077377904323	18.15	193.5255749	1	40.40490852	1891.334028	2094.808001	3632.920602	956.5704381	2694.16694511892	2951.91046764376	3732.567829	13614.7712964666	2097.136	795.651
541	1	29	0	71.3640465112985	154.826778801216	17.5	22.1960171958781	70.9457587919896	90.4738604881568	.784157528032935	.458226666867995	.072191604958493	10.0670318132625	28.9628023869868	.958701143607045	10.3677873170416	2.87458250899857	30.755845354026	1	85.6506553644431	5.02920501174231	106.382442734321	29.7683318168856	.573163654026575	49.1378621567856	89.5499058261339	30.3776949597523	77.6372811387409	59.5499428930925	154.442007285514	172.410670276731	11.1263989032741	7.57786271655496	44.3668224811554	35.3325193019118	15.62	186.7834737	1	38.84987267	2420.348556	2642.412715	4622.681053	1788.294816	2928.2586031768	3050.83438736619	3212.076858	14478.6526788957	1594.54	2193.882
543	1	26	0	79.8999004320649	178.890098671254	15	21.8983199727954	87.9149910106789	83.4568083062768	1.05341904147641	.491446936771163	.083977431246466	15.4588680729894	16.8804690383502	1.20685882592962	40.6221804129319	4.10376015968782	31.1761570678791	1	87.6518648862839	4.90174541532178	87.0758421265054	49.2226487191074	.96160022419645	62.8146523820469	77.105705915601	32.8287740860833	98.9140667114407	52.9141006052669	157.011037774209	165.706605785817	14.1618557184411	8.60165091276285	32.4533754943404	19.8662767817732	15.17	203.0976122	1	45.11542715	1925.524662	3282.619451	3228.638838	2136.197856	4359.65263123217	4414.03734485357	4533.381924	18375.9338925302	2254.813	1963.024
544	1	34	0	86.1128380467417	168.48967215966	14.9575517247431	29.620927431155	94.5124560579425	98.0442751267256	.885870601904026	.552534259490494	.0966175538197276	17.5288325256552	38.7998358897748	1.16350791682024	164.008099820477	11.1333473321458	24.6797358421158	2	87.0739732210059	12.001961124735	124.994305294938	49.3117212195939	.921022060536779	61.7351806288934	57.7488927419763	16.9326259007212	106.926062259387	49.3132383830671	187.616292380873	157.18336089747	11.8404063959839	7.0497955882849	40.3179819789948	46.6183051684638	27.5196868591593	193.0992459	1	30.62579411	2719.229092	3109.795903	2722.101448	3154.743815	8901.24994222075	5789.33014659211	2947.254283	24641.6748874472	1177.918	988.569
549	1	32	0	67.487085016066	168.763377768948	16.8705183063284	20.5908057169581	81.3202648106962	83.1737979851314	.871188196670846	.542257602217433	.00709206962911412	11.7320533162128	31.3564379009476	.953256394999335	97.0396785102785	4.74904614090337	26.3458775432155	1	79.3975473241881	7.90951090897142	98.7184217085596	26.348194493592	.825724253898952	54.4115338722477	73.1842398837034	31.9093289564626	85.1359168183844	44.1000760372845	183.179760571802	172.176030850242	14.048432020779	5.28017733003944	22.6733281679626	23.4684906091134	13.0054499347752	193.0371183	1	41.10373697	1395.657824	152.5679686	1685.746447	847.9369803	3522.97468755569	4801.36476046755	3124.953404	17379.0570341807	1420.272	2232.541
550	1	29	0	68.3612434688257	179.957788607717	15.5	25.2082485884312	87.554922058247	98.0986043485464	.892519548465364	.486530328782294	.075916024961883	15.3322863670525	22.6356168822521	1.30327004936245	43.9316882007708	4.39858848520482	27.005894212838	1	84.6087319939397	4.0943856043159	124.438080016698	54.5947917695157	.791214122524252	65.2951513882435	77.0091073464573	32.6691213861341	91.3273120202939	50.1589512521605	172.513547769922	178.409478495087	11.8484595380432	6.3195627232315	40.5215575634502	21.374382706359	24.68	219.904075	1	36.19161065	3636.72428	2810.989266	4791.307571	5115.569432	4080.83577540674	3495.67109069903	7060.786305	17533.2022409566	1673.688	1879.039
551	1	25	0	80.8310180520348	174.081482054782	13.7446864249941	30.4100632420741	75.1443389211781	84.3848731971812	.965100027768494	.55072290529497	.091660975951585	21.5137162588653	29.9016234899755	1.19439035511576	17.5167559082736	13.1274422053713	28.4299404973775	2	88.9227940507699	7.07660393596743	77.8791691823862	55.7644110509427	.837789425530355	58.450674663909	47.6653158884728	21.8369464770367	80.2135321159731	56.4555343821412	166.891252350062	166.128909768013	14.3215897969436	7.17677221269987	49.9286579673644	28.8751913103042	34.6227563517459	187.1095514	1	36.82998498	604.8346727	2988.282864	3222.18711	2596.244435	6947.40794025362	5630.07216734346	4126.149728	16793.9084045647	1616.112	1379.953
553	1	26	0	82.0344023242651	153.913318808656	19.5605553421192	34.5195022746921	89.165855029365	103.00413740761	.904372691364551	.640535568485939	.100697666195687	23.5602093955968	30.5210682805482	1.25925078787375	59.8777876821812	8.16949691194459	29.5098665481841	1	102.357271119356	9.18733536560612	116.764569681953	30.8622551225126	1.14042446966632	49.4104269312811	56.1383527028665	25.0329904398532	89.9958843242493	46.062506503833	158.537184263871	217.240752135403	14.6188053895254	9.17078850558319	57.777688193135	35.7535087459255	36.0043174572638	224.4342931	1	36.38667907	3238.314215	2641.685918	4764.116805	5028.354859	6878.54827739298	7447.92106453329	9227.416009	31074.4522417954	2714.093	1686.353
554	1	41	0	78.874889696599	174.40926270232	15	27.1827978596557	97.5943835529033	104.976648617419	.9296770742661	.559571103281804	.081741753235885	19.0499324117661	27.5762285766975	1.3314158351386	71.8701959104457	6.01478275287852	28.9026059564785	1	95.8524927023973	9.3094336281938	105.625140046395	45.2108050618263	.952172402117867	76.7286935013253	65.4631278140005	29.6216071091767	94.9469832800969	44.3939679875912	195.295709196536	189.691991635918	13.2851346582465	7.7884298631514	40.2394336813013	32.6179327505815	17.57	158.2698291	1	44.17733793	843.3683004	1430.558316	1807.288188	644.3042392	5003.07500158669	4563.60352371121	673.9481958	19501.0963428067	2049.582	1806.645
555	1	35	0	84.8896819306538	142.529051375343	16	22.4228550197731	105.369617378572	116.960696504801	.90089765645545	.73928519387312	.110994919301673	22.2060806646245	50.7360947348857	1.2526021397097	90.8298533202719	6.35297079952588	40.5984813570976	1	92.6991699794598	10.3296615836443	108.880410304191	47.6313251661777	.905427557678195	71.6473181808105	68.0138375374372	21.7085825624526	77.6928979018703	51.3681973238563	199.278582036961	184.732269189844	11.6039116467728	9.09990712594008	39.795147793222	48.6240322364029	21.38	207.8297143	1	37.19586561	1507.127313	617.2929312	2998.114616	3045.692558	5341.48706617998	4896.80236467393	4797.651071	20252.5640664098	1327.067	1778.524
559	1	44	0	88.2371186737	133.057113725692	17.1372840162949	25.4649877534248	111.858057066798	112.471390628984	.843748775876884	.562739031060482	.105954003513092	19.5472559274058	31.9712291608157	1.58237570172176	158.878641561442	6.79211698094441	22.549689132435	1	110.288955086755	10.639881395729	131.622352525999	17.2652183815371	.94820549293072	62.6071654954285	57.8978463736275	23.9322994881368	100.687680075222	58.4816612040158	190.913133367751	153.141930240672	13.1815199983772	7.23177988471725	36.0745889287209	36.8070583135122	10.6404247111641	194.3007577	1	38.07017196	2466.998472	2102.564741	2734.059883	3631.624572	4656.6418070253	2109.68193024397	3517.148211	20424.1123961983	1421.027	1464.943
561	1	27	0	75.1592935556546	139.72290953435	16.5420390607469	18.011398252449	85.148850969912	97.6775497846975	.660616753721843	.640137808557483	.00391668711218517	19.4320025810739	21.9516328595346	1.00305068422458	50.2531337385299	5.8352249677846	25.4008596836939	2	81.000381669437	2.84915173727786	93.1424324737745	39.2293133851199	.91860151178349	65.9412482288317	88.263500603789	25.9374355411273	80.7440794534923	60.9770189737901	178.715937838133	187.448686523712	13.9968193333218	7.48620072599588	27.0543459565088	21.1646950547874	16.8658661348163	164.7206613	1	44.79591256	304.0182744	1176.696403	1021.988683	1270.802389	3475.86377149855	2054.47521086899	2411.391512	18187.6876366587	2322.345	2200.752
563	1	41	0	87.694041414652	184.35416950495	15.5	26.8003667593002	109.479017747566	109.392632248113	1.00078968297661	.593851595771077	.090034837516339	23.9720117599365	25.7027359266867	1.4562831815345	89.0427593201726	4.65647880225271	30.263117610506	1	109.894831110723	5.68700041234843	89.8403444957512	44.7453393158794	1.0063887455326	76.4798045918433	84.592760741536	31.4567376638297	103.156072782294	58.8684828369878	177.308708518394	176.088731096388	12.6039801974111	7.95054683899507	21.6844307184219	36.0994657259434	17.93	171.364353	1	44.95626557	1066.490543	1469.397719	1206.572167	931.385446	3851.0844534394	3825.70216161548	2059.160415	16939.978864757	1520.84	1252.396
565	1	35	0	72.4716817177832	147.159420248237	14.8791032592417	26.5544678186998	100.090787241585	119.491132216994	.917010802366713	.672541544240085	.0886434416971169	24.1036634027259	21.7994663367863	1.49609594114125	58.1299078040145	4.5482805469539	17.2958642941434	2	93.3877763901837	12.7618166632252	110.025241226656	37.1413803955802	.880946085997857	76.7673238390853	52.7568764127791	26.2480116967927	72.7130429972894	44.6505364429613	177.834989502109	195.829637050047	10.5140411596745	8.180497341312	41.8733543432318	38.0166226022411	28.0426042485487	224.4567621	1	45.70396117	4183.221457	2977.669631	3506.579229	5227.981272	7417.62033904903	4676.97447057813	6803.879566	18458.9319511579	2064.528	2113.054
566	1	37	0	84.5266642700881	147.022393396619	15	25.4322320693173	110.2747255672	91.6589316601167	1.20309852591467	.750053940896708	.105162585788191	24.3220434100868	33.4161505282378	1.33427198257625	90.5540569923516	7.41666761888409	27.5629074217286	1	85.1456067163963	7.60008795672911	95.8408335613785	39.130344127072	1.20128209143877	71.0941691875341	95.7439615931362	31.6988815332297	66.9124042359181	38.2885276747402	177.14901034371	152.873512762017	11.143443005778	6.02482186573325	22.4516804488376	14.7027297518216	33.48	186.833231	1	43.86057002	2098.408577	1937.055918	1007.149712	3462.504032	3800.50210979243	3458.76788842725	3758.273219	17761.9262886583	1679.607	1407.471
567	1	23	0	74.2800218125194	147.689337230113	16.3	21.2210827586969	77.3550520836434	83.5188294481777	.926198949323651	.523768699449964	.083042883235477	11.968208656872	28.5329607819757	1.00069272943293	23.5494971634734	3.93629562225852	31.3259734765161	2	95.8756404541782	4.46070488476835	105.539504854823	35.5337460606825	.57244769979734	31.0132743883878	50.1112018000567	32.4568271328462	96.6563023766503	53.0247504178551	168.819924808748	162.423354342463	11.2879882585039	8.12478178481106	22.9732970233308	26.5406409299176	13.05	156.5726165	1	22.19441443	674.6618081	1020.078232	963.5911081	804.6858991	2653.65236676007	2730.23750499124	1374.041065	12364.1170602932	2597.308	1764.349
568	1	43	0	74.7272831478622	151.191601343919	17.1429799542384	30.8507316149771	101.213449311559	110.524890068249	1.0708008312562	.784422134578927	.0750767666177708	18.8742634993978	47.8651943163713	1.44383273759857	65.2632276588163	10.5800321287126	25.7905818706116	1	106.179180450592	5.7157520248089	153.021457733819	41.8110786236794	.784395720073371	73.582485987863	68.2866087217844	22.328796664282	88.8020133665996	55.1707344179449	193.799137407943	181.236971911567	13.7261727195233	8.41312011995178	46.3548212741152	33.7698462316766	24.3256824382115	196.9918889	1	40.17080459	663.6144058	1630.748107	1953.886801	1054.648073	7235.29939315282	5335.82880344708	5383.774022	23952.8097305301	1361.594	1531.063
569	1	28	0	79.455032573489	165.08749577016	15.2323128026328	18.1549747240497	83.4830204741447	97.0717751542397	1.03960728867678	.530841863463138	.0108899455628562	11.3284047882771	23.2705547912046	1.20428184396005	46.169820850715	5.3238122316252	27.0340324984572	1	86.0997752168623	5.97957020039321	117.74196768261	27.987065292662	.734498615655466	82.0484312295448	76.6700454478996	12.3618765175343	91.3937826527981	51.9919912119803	196.547013476375	155.893512050316	10.3320388542372	6.5342234130163	24.3581398181559	15.762808117026	12.8210135042027	167.7239037	1	32.62319	871.4475851	1316.693331	1271.958072	304.2426922	2859.47010827658	2729.1484987727	2406.370249	8334.29593409528	1297.342	1481.291
570	1	31	0	91.6521473602043	178.375597624574	15.5546113495948	29.3489739634097	119.341088434681	91.9449774198292	1.16735870051198	.809659875862417	.0935607662286784	16.97120040562	37.184699491816	1.37338182280771	140.772663873632	11.2690221137775	20.6959277000773	1	94.1124231150316	11.3043218450563	104.388656907366	43.3230499007477	1.49249578043818	74.7729372454342	66.2509174262523	27.8287453207886	89.6753806650813	41.5666536405042	209.418053630536	170.639325915254	12.7937987690326	8.57075873251524	48.9530884755077	59.4831895795651	9.76016116910614	133.9990626	1	37.5526149	1285.785347	1297.032102	626.2798732	596.8501025	6531.95621745195	7983.62799579278	1624.359018	25164.3132893369	2662.634	2110.438
572	1	28	0	68.2931350485887	174.874844408841	15.5	27.9541995394975	80.5380067250226	99.2587216840766	.81139476066759	.460546552577523	.066120962330145	12.9732019074999	24.9217742614892	1.18235944381608	29.6357455528666	4.43865940575717	26.0298745211039	1	92.3123067320557	2.80965430696961	109.031214757561	44.2096628526924	1.16407602743129	75.3403043643339	62.4447775962763	30.3046034180443	85.45826085523	42.2668393992353	168.930161382305	175.043258978621	11.3598260061844	8.29702066462487	26.9170629659202	43.1753345057368	13.13	164.5495649	1	39.71884938	917.9263455	1483.809799	1913.4842	778.2765604	4107.54865797935	4588.10519476538	1895.417717	18241.8068435072	2168.394	2013.777
574	1	35	0	86.4531833585352	180.38455762784	16.8	25.68369763792	99.3288990885485	122.308607205749	.812116999431255	.550650789595186	.084957993157199	19.7329220621006	32.4844916035261	1.31631038360212	72.7812301442984	5.34989125767934	30.6560999180656	1	105.489655450219	7.58118905851734	101.411982010613	50.4542625700124	1.15466002878384	45.8573965159012	79.2464871310513	23.8733504829288	129.679396776482	50.407975555092	187.778627483887	167.582677931641	9.14098385084071	8.53453361437714	33.7532198752451	31.036042931446	17.88	165.4456877	1	48.31739419	781.7528765	711.3278596	1414.857141	890.1906224	4795.48465489643	4709.48738337029	2699.837416	18570.5331962672	1321.424	1430.585
578	1	33	0	72.8484107638651	173.918841664738	17.9346853150637	24.5461522454862	89.7233478401031	90.836844502468	.951665062730899	.514294357697509	.0014777906673844	19.891179171158	29.223609160661	1.12169472281821	54.2089172792621	4.58611061982811	24.3207574182888	1	87.4086290421837	4.951462041786	99.3815684016736	43.7302889773564	.67665611686476	56.4915664450964	69.4387815402297	44.0304774857941	91.1020906489139	54.9049413064495	190.541210687952	168.124061423587	11.3481126926374	8.53775815912522	23.6454734122672	18.9603118188388	10.6651063358586	225.7724918	1	46.26126314	5139.106073	1718.641109	2205.361749	-1453.766789	3172.06764368893	4225.27399071259	5763.099304	7001.19270628784	822.248	2064.377
580	1	30	0	75.7315734364965	157.707512319612	16.5	22.1945605870569	86.1211582305841	94.594971551327	.910420044725686	.546081521189999	.086833232889608	14.8342879952151	29.7627670690491	1.1401738195763	34.391375893712	3.4640311007286	27.0963025336678	1	96.8828905012924	7.38751585280988	116.553104286577	36.8983759168186	1.02726415004872	99.2179508910049	71.5460558339983	32.2864605853101	115.653152988525	56.0177171690157	144.217666931509	193.732216631179	11.0506839822046	7.69714683579223	25.739139997866	26.7086873665685	17.62	168.8427528	1	33.0114351	1305.407184	1486.328531	894.4767299	1701.849331	3509.91764308128	4046.98290467786	2278.940264	17585.6230144564	2855.018	1969.186
582	1	42	0	78.8896061141568	171.08399670152	16.1151616970674	29.4737639124505	89.7076501181582	98.9129255583102	.91172295469587	.784942656586645	.0894483254087972	13.1757698757574	25.7737526377314	.917724249623716	39.5978827801271	12.826974259736	25.9175077679596	2	82.8479969942709	8.34071744317189	122.028674993606	17.5519456812181	.800955117482226	59.8972055234481	52.6175895729393	21.0504268276272	97.6959086224233	44.5693640408281	201.949878858606	182.881333784899	13.5472023521084	8.1170124056036	27.15119080164	35.7736995283049	27.4924906938395	178.5509243	1	41.4834601	664.9266905	1432.965635	1272.702437	1063.151788	4664.23063081689	7686.69616555795	1978.707878	26843.9978905226	1337.935	1278.502
585	1	31	0	106.69867763971	163.049211277859	15.5141042745672	33.0407366491854	115.143943189993	108.598454097504	.993003541223879	.555334293544001	.0900870239748328	21.9276254786528	32.2381176525669	1.19168042470235	84.1954907191946	8.35925434126984	15.0046670604264	1	92.3854563854111	7.53203568161698	93.4854297862039	47.7366719374841	.979499614002998	61.2220357600745	69.6391717256047	19.4951977088058	83.7402842685115	54.1532303991262	208.869835235411	183.687264324981	12.6686250132276	7.97811223743629	22.6994779899251	41.3560415835818	26.9304161469336	157.1825964	1	46.30159014	951.0172302	640.3473688	914.3719833	575.5177906	4009.84191693366	3440.63647681847	938.4914418	22921.9825238251	1967.068	1137.017
586	1	29	0	85.3077931271255	166.8834408517	14.5366819146293	25.7883094819263	92.998365658219	94.9354505689407	.746287255422794	.833446572918911	.086199126482883	18.6627632349846	36.3260444070038	1.1200471667992	58.0542464850267	6.19503189024108	27.960269702677	2	107.627048267343	8.84529941937362	156.548241718672	41.8026623870828	1.09142225937685	24.0697172051296	70.0455021260423	21.7795391714608	85.1586526246101	49.7726423468266	227.937773645855	168.163185662415	12.5501160345972	8.35785133200552	48.449492164189	27.784998201183	32.469532192772	194.0300546	1	29.4603676	3769.252776	2400.334102	1740.999671	4019.532589	8143.55354415253	6600.35567599349	3152.860794	25725.4369595321	1396.962	1630.887
587	1	37	0	79.0214146338112	168.408008630387	19.1596937333234	30.6639141272753	103.103251972585	119.573559721815	.944627813622355	.759959159999562	.0997316436697147	23.4362225303776	35.9445563995978	1.15404808052816	102.75336812998	4.79428999621014	22.3350629347318	1	107.541860446101	7.10073737787898	106.621566444635	36.6786874716054	.99799123290577	79.9341491477389	68.6576609596086	19.0712935969932	120.497203412466	38.0136580183462	158.532059261226	163.205525495578	12.3743489075219	8.85117585563712	43.9966879588319	37.8836090021068	20.5725297695608	173.5875934	1	29.28261596	1064.992037	1039.886288	1331.776334	739.1981879	4505.74208408594	4758.9308571443	3411.613142	27994.8201902007	1479.168	1174.986
588	1	40	0	83.1733079696132	166.292819539842	14.6875341164705	23.8703306750394	108.414873834932	89.3735789656639	.965441304286651	.625738237480982	.0851285429890268	23.5454774004174	33.2369472440478	1.44274098015856	124.945229392379	3.25176083403057	28.4310941914067	1	117.472419363505	11.2378218661994	112.357665400457	46.4034550228389	.58514202919323	68.9192281191208	89.642352632829	27.5219682104071	112.178178157134	50.0382193472178	214.880365122546	192.574496395246	12.7133739715442	9.25315257314942	31.9273203734774	26.7463734416524	14.0160029281105	200.7257444	1	40.87177944	1702.438345	1749.604967	3050.640777	702.866891	5905.44897314627	4823.75236352906	4941.656824	27664.7561501013	2022.817	2125.139
591	1	28	0	87.0368914748542	150.128807293251	14.5	22.1232584231184	73.8053431732114	105.003524504195	.702884436705391	.491613465156259	.076434552129484	10.894803194403	39.0831361369793	.889286372600932	16.7147021629458	4.56351920104368	25.0057311909623	1	112.618652363017	6.31884906598134	112.96502376943	47.003296337236	1.04864659786108	41.9201257398236	59.99300156963	24.4570641825267	97.5147210180876	42.5521502670308	168.127594967111	188.197125680454	11.8211781075952	9.67045543498243	37.6011498498992	25.212247085874	15.61	206.9940614	1	38.04856236	2178.69354	2408.025358	3241.482609	4281.154424	5888.29983724281	4653.46341923578	4461.19533	21588.3782705496	1113.377	781.645
594	1	34	0	74.6826101222541	160.537325503392	16.1	26.0326077118516	93.2310586094391	85.0850584809668	1.09573949026896	.580743813422189	.083771087700659	17.3849010303947	23.8301350231013	1.25404287600217	51.4003757635877	4.39792670612735	31.4563212264184	2	101.003475063044	7.53273800201714	101.737926721835	52.2522380984738	1.25184272089973	67.9535305050813	69.1617222500936	21.9717562230944	107.898485692858	49.0607683381968	161.259673055931	193.402450349531	11.3289740132241	6.81601916260552	29.9639079709887	31.7076592939702	25.16	195.46786	1	49.07365723	1449.790266	641.2271937	1345.717641	3902.003136	5509.41707741003	5467.7467586589	4853.439476	21792.9502316983	1014.719	1266.921
606	1	31	0	87.1787818695884	168.40195924764	16.8	27.8835976334231	95.6109393173829	109.913588221214	.869873696825861	.567754316781934	.080125018627572	18.2834331104784	32.2956790628348	1.21912786742257	58.0751078150199	3.7134739296123	27.2382702152536	1	106.058953658794	8.36453457141761	90.243348419317	28.7714495849214	.98906287146383	56.9798914409766	51.099590619735	29.8144938823971	77.0297671249136	59.7442581288051	168.035101629677	184.072935553268	12.4625919700629	8.42204992445913	36.1211279848358	24.4413514185726	30.25	236.5620435	1	50.10581482	3779.01939	6463.426199	8121.692443	5402.792252	4801.84111336712	4764.36538418056	8402.532684	20603.1391447104	2583.443	1812.466
607	1	41	0	87.9988077585585	172.350638497883	16.6	26.8550955499231	108.789572115755	113.212755240791	.960930346447018	.631210728686051	.092405187445338	23.6709883732495	32.0352431829451	1.39678262766633	98.0243973161563	6.373918350492	23.7962997945724	1	94.5136596579687	3.31064531765878	96.1304621491581	44.5964050109906	.725040652265307	45.9423205836792	57.1213141129119	29.229990059277	81.4831397644593	47.7325411388592	198.266857856972	149.329546729568	16.5512424549088	8.27632522637287	41.3437432850624	29.6856377038057	19.12	233.2155395	1	50.22527354	2441.416094	3869.609494	6151.367084	3956.019678	5018.07529770304	4816.85596139869	9978.361683	22918.7300495105	1339.231	1553.856
608	1	44	0	109.05052179913	144.559638738167	18.8495414881036	29.9536788007244	74.2639116700739	106.054599690382	.951930305744463	.707116371863231	.102490673154593	25.1580642573535	24.0762462604907	1.24915539668407	80.0082657879655	2.17033207060303	24.6713813374721	1	80.4566352900583	9.70594857131946	116.833573044976	47.4903250656935	1.11492587620742	65.5912176119455	71.743856152345	20.5762572173844	86.8676704762911	47.5996730578772	196.493058440858	139.998240228742	12.7406315277563	8.05991918265427	40.1246825225535	27.1779104877496	18.337338537458	186.0816087	1	53.83550366	4063.650754	3194.781362	2780.651591	-350.4928196	5275.86763674859	6601.66534836404	3377.557145	26839.7828373272	1244.504	1441.16
609	1	32	0	73.6893436824903	174.159111868939	16	22.6416340233409	85.7950867711625	99.1429862095392	.865367183815042	.492624737520057	.081230190733847	14.7221180303966	25.1362804223003	1.21005936265398	37.8241797350888	4.12952951616675	30.785581389413	1	85.1403862168081	7.24300169217167	106.268813321076	51.3232506515051	1.16927242540987	91.9285327552352	65.3704140049667	27.3677143922687	127.240752135403	51.7577178823558	161.099957696861	174.292072061508	12.347934360434	8.9253571301495	45.3710196930915	33.8171069617383	34.07	229.5549711	1	47.83069563	4583.167432	4294.438789	4777.540095	6277.765248	4598.58280110348	3989.0341655373	8244.302259	16861.2901789675	1737.648	1802.952
610	1	33	0	89.686904377304	159.988490925607	15.5	27.427117748186	73.0144647704437	102.880654730892	.7097006231291	.456373232524549	.063471352733263	10.6625767039109	32.8394222451918	.894668737316148	13.800127991565	3.04182751602813	31.5207441467501	1	95.5325182428351	4.18891120766057	115.231392479909	53.5806142275687	.893411541052046	71.4502363632782	78.0956762000569	29.0846481523477	82.0427489996655	51.0274845863023	152.508916218649	188.712519830733	14.7353230507288	10.0103213268565	38.1817551138811	22.31059836247	31.91	256.2067311	1	51.3715711	3816.79116	5371.552685	4627.936986	6698.379392	4315.44550438412	4500.20503294945	11121.32791	19337.0355974184	2438.426	2242.999
611	1	40	0	97.8945572568045	172.561070454656	17.3	28.8029108458795	97.9041178954067	115.840626494726	.8451621927292	.567359240629728	.07931803726274	19.1709326111478	33.1030308571583	1.19252255168832	72.0508531242024	7.3668232677053	25.6835051661037	1	110.260892521619	10.5397341156931	99.4707987146394	41.1162603893899	1.43280519472901	48.5189492134377	76.8849886853714	31.6904370871489	75.9823913336731	34.9374355411273	193.943629836722	203.416235434415	10.2108026814647	8.68884763853275	28.9156105230795	34.308161816065	14.88	215.6822313	1	32.51951945	2225.831743	3446.954346	5048.950367	4267.781388	5787.94255639514	5801.19991960237	7687.432417	23963.5757629003	1764.181	2488.682
613	1	29	0	69.1783726171707	181.966839666566	16	24.410069216945	79.5743788986001	87.7286321609281	.90705140315684	.437301538260551	.070102115493284	12.6647394737695	17.739870891023	1.18401639255171	25.4910611374178	3.38035765713635	28.3821006682992	1	92.9929776701465	6.35639425025147	94.3301111215987	25.4979995335452	.943388933793176	60.1637482809019	67.2798242348945	38.7543594418094	94.0950197773054	54.200454218837	154.911801089373	164.670315572876	11.1707452964984	7.30331582466752	26.3356079863152	23.7236004623555	28	150.3608837	1	51.26691441	1271.55869	240.6083038	1122.659003	1585.229145	2748.57837514719	3361.25197766523	1377.308425	13139.1944705465	1354.719	1664.27
621	1	26	0	74.9901927923202	178.364797268878	18	20.6859322108212	69.4688030609395	82.4324380269099	.842736242233446	.389475973536516	.069026922688861	9.65232634050099	16.6046473626508	.982914304268092	7.69908701192095	3.06304328329233	31.0266360327951	1	86.7908252074267	2.64999074614025	93.9884605737461	23.295094226487	.811035899660783	62.7753509483591	58.3568626652705	29.3650089891162	90.3844451031182	56.0210352381109	152.593015925493	185.00969119661	10.7900637835191	6.76180768397753	51.017047740519	15.6612948658876	8.89	222.3557544	1	44.78944426	1912.75138	2949.17016	4869.519567	6560.448138	2798.12082528952	2747.76187627867	9013.826863	12486.8047123309	1689.384	2231.787
623	1	30	0	74.2681970424019	182.299510091107	16.8	28.3902544474695	98.4492435335997	95.1605590215186	1.03455932316809	.540041185433786	.078350200000269	19.3852563237712	20.6615028867261	1.41506762770164	77.1783883545878	5.53109035386706	26.6440290083701	1	102.025628292467	6.57293033377209	119.13099880665	40.2607857873518	1.02808292265399	55.3373781156261	75.6821546574356	23.9354348650086	91.937680735864	49.716231968705	204.36007318669	182.793385066179	11.423169469992	8.01908977032581	32.0470314514823	28.4338805815205	20.35	124.3363294	1	49.34043865	1502.146804	647.9783704	-468.7975636	1245.517526	3966.3866674382	3779.89625676855	963.8243935	16710.589521681	1710.904	1342.493
625	1	30	0	79.9205028871074	149.597671482363	14.3	22.7877125148661	93.3436392742296	101.441229298711	.920174567279381	.623964519964033	.09494858371405	17.426662690779	37.4405146244268	1.17163286135702	54.3514825516953	5.08701833292479	25.0196055326378	1	100.32067133463	6.49277224560501	117.661796517932	52.0995794127812	.717774699092843	70.6908651307167	58.1048007561476	24.2379690764938	95.7136458053719	48.0323650561331	169.840956661501	178.552763701009	9.8370296958019	6.38555452192377	37.7688627091702	34.701335900696	26.8	180.5776674	1	52.49323045	287.1853465	1509.757911	465.2331452	1844.750957	4390.00951801427	4297.49287477898	3318.819899	18137.8131729434	702.666	1518.394
626	1	27	0	69.4465474628669	172.296341664187	18.4	22.4721779861138	75.3648161964375	87.8294023245981	.85808185188265	.43741390831923	.0720997632882	11.3602264537708	20.8352265517601	1.0890676170252	18.5711702444788	3.49861350167901	32.7091102816048	1	96.8080885284871	4.33100298221689	108.533784239262	42.4665149440989	.869927500589984	88.9990185946226	67.7693165571254	28.0869597493438	72.1712952881353	53.0689291229937	158.695389998218	180.096046025865	12.2432254278683	6.91119400773314	32.6513301893137	18.5980487104389	28.89	187.4360487	1	52.36463586	2688.842647	2148.593585	792.2645358	1384.700858	2932.1964878618	3099.57534530258	5041.659828	13212.74382915	1899.076	1643.145
627	1	29	0	75.4647358764487	148.353450261347	15.5	24.9991557564936	75.7807855480351	86.3775959713385	.877319919544651	.510812424075986	.072771285877055	11.4859936997234	29.8029431231626	.9747862675009	18.1638355236452	3.39472273696722	33.4951093514101	1	95.2314976528578	5.49375671551388	100.118075149658	38.3970900403801	.64120386216091	51.5002018850646	57.7955384514935	24.2405520414468	97.849877748522	48.8789325066609	149.225759585068	192.499953047372	9.99304799681704	8.5105480552942	35.7228575062472	31.9744647741318	35.03	164.1406834	1	50.90024593	319.7370713	1734.842615	538.4049498	808.9894007	2307.58713162504	2479.74902170245	3253.235327	13308.4379058128	1527.802	1567.056
630	1	28	0	74.4653699104674	153.519289217948	16.7	26.9253427530639	86.310369508341	102.995660335931	.838000059680479	.56221188847356	.07754265617786	14.8994513402027	36.1470124932352	1.13694846021471	37.7483079920561	3.7048098929983	31.0613015294657	1	100.224846972851	7.8430608305498	122.068828128686	36.3435454952123	1.17865295376396	58.0923626228177	79.3644895211328	38.0444806371816	123.313408493996	51.4799638847762	156.889238243748	194.879089450114	10.699291381854	10.2243463485618	35.8899466997245	6.92185705900192	13.67	207.1068479	1	22.10806066	3405.794137	1711.36765	3546.097964	2227.285172	3768.88824448906	4086.92529718246	5643.787644	17542.1262029704	1506.859	2530.795
636	1	41	0	77.7755615064816	166.056805664732	16.5934505225014	24.788658389356	93.1263315627584	91.3203250899678	.908646713922644	.538822426328261	.0918804115572711	26.5687705753371	34.8430987438478	1.53686676963232	116.522607915668	11.5359604003635	23.7981816133892	1	97.2349094201054	5.84031414542696	134.936355677899	40.0438064994814	.863406480674166	77.2985972110473	75.5108536040934	29.030397005612	87.8779678864666	63.6205427376553	207.720971759947	186.051736818335	10.1493919919245	8.47897760901396	16.6146855866537	37.1183374226675	18.2792525214609	226.9560764	1	45.94471057	3695.373728	2391.296114	3116.517984	3458.044897	7018.56134875212	4650.52636465058	6333.997768	34825.1024357742	2080.065	1999.382
638	1	24	0	68.4753574507195	159.81372025609	15.2228015344153	27.3956340025179	122.573741832981	105.435707872588	1.08163264030591	.615429071835388	.0944438987717731	34.6358430609107	37.5670203689951	1.34639129424002	51.1650162498525	2.14701626442838	22.1668778102379	1	78.5007669338956	6.28226717959624	84.273971949704	17.650389387738	.719147433299804	56.5092240725062	49.7205283509102	25.1529277799127	106.717925533754	45.7361059083923	178.49075450885	181.180007984658	13.0097564669792	7.41456778793072	53.1984187494963	35.1432559909299	37.0230174616154	184.5148472	1	47.47279696	2142.24679	2759.364411	4430.447979	3317.212253	6671.41631603241	2523.07273805141	3146.828571	22157.4085268221	1632.108	2908.097
639	1	42	0	75.1188069745549	164.658498488017	17.4107392871665	26.1894803189207	115.868219295749	117.341100384423	1.07949619177671	.511098390283587	.0876910233928938	18.5123428157531	27.2431704766932	1.60954703783616	27.4471747634932	12.0735427096981	23.7056905496924	1	98.916005784442	4.8697309582727	130.664163477893	34.5480915408116	.831819274934242	55.4211660021974	59.1689231996425	22.0516099640226	116.727420633193	44.7640982251614	206.124611880106	196.544272511965	13.4099814294837	8.65176769845057	44.3961789591121	24.6790283198934	11.7612996240496	187.6514034	1	54.81040013	4049.588147	2986.398163	2531.701575	280.5714479	5525.63307174947	6611.14228315651	4303.52416	22600.1864726859	1862.667	1661.612
640	1	25	0	73.3579431146791	174.967664027499	17.6	21.6598700691829	84.0977252057055	84.4822799231333	.99544810204249	.480647242295514	.0818216287428	14.1455484113954	18.5030316668796	1.19155220483179	33.2676561935086	3.74548564086315	32.066183929448	1	98.9863419816538	3.28160071047023	101.661411488385	27.9995465208776	.833004425858962	64.6320821082918	69.0434572434169	36.4858778740745	75.4203741607489	54.7997202778351	154.286244949151	154.856913215481	11.2590884959209	9.62444759856444	50.3441671803594	11.2855294092442	16.07	199.4986155	1	51.21618166	897.5300766	1385.266392	2808.770609	2171.868522	2554.2611941346	2802.64567511767	5962.960257	13773.7399427133	1520.235	2093.697
648	1	32	0	77.3404963940266	149.924784257601	16	22.3724304658826	103.839752111584	93.7865762806032	1.10719205487257	.692612316407717	.10681153304391	21.5662463491629	33.089368343414	1.32638738717476	60.8654844396883	4.79782713434887	20.4548243395984	1	94.486499291379	5.15930476516951	80.049722706899	41.7249074112915	.981130486048642	61.0836509065557	64.1446572999412	29.1970662449603	99.6982239483623	46.7410929002654	138.797383189667	176.67384314409	10.781321437491	6.9963792379247	29.6777704685228	36.64247044269	22	158.0519347	1	48.41913188	841.5311779	1211.844451	1282.02669	1335.992354	4100.35694231192	4129.29729109601	849.4835154	19607.6357370475	2083.486	1671.908
653	1	27	0	71.9904615682026	153.579179444059	18	22.8731573214172	76.7883237786591	122.050233721733	.629153434918705	.499991757063847	.076897390902836	11.7931704213036	46.1268786173822	1.02895736929738	26.0259652457079	5.24431834706123	22.2882019493263	1	83.4741919231601	6.14345602165849	107.197763251388	55.600661077362	.895591827225871	64.2533138386789	68.0445887710375	23.4248990030028	102.040159163007	44.0426164357632	195.542622097419	154.697454364214	9.351510955923	6.893690121299	37.5793967728969	15.0063554630615	15.13	175.9921815	1	54.40660722	523.8013071	639.2101593	1217.76782	1455.97983	3769.45366597647	3671.55576996447	3231.564455	15340.4812281951	1313.315	1563.818
656	1	35	0	73.2066330176021	178.681351553416	15.2781145010667	30.0630728234537	93.3503810350667	100.536223534349	.794104234954284	.846247492567636	.0814680250842357	25.8228885134449	23.7736537352321	1.32292633093428	142.770881031593	6.00351390654687	26.8850122018615	1	100.060038706171	6.72367451694445	110.512971402903	37.5381315430714	1.1832221071003	68.2614804139303	84.1933334058849	18.8763706925092	79.0026058589283	39.0587447377329	190.001379708512	171.349313859246	13.524834239413	9.47265427636303	26.9961583347758	47.2509587779641	31.8865847424604	220.5905844	1	35.7965289	2471.440333	607.050318	4395.520487	5618.255396	4450.91774346307	1902.75369569659	6268.310772	20342.5884743629	1517.869	1610.618
658	1	30	0	72.3391495586839	149.52592144534	13.5	28.109905032441	89.2806518750731	97.9017305779271	.911941508572294	.59709146756678	.07897558591921	15.9426517445965	35.544594955725	1.17761247839596	41.7852669909074	3.50962795601442	23.5573290460743	2	95.0780346454121	7.10429510995164	113.362912922166	54.3484096548054	.7591021383414	63.3667099816812	61.8436357044557	31.6075591702247	114.904329620767	53.2982711672958	152.422641551238	169.660952324921	13.9533893009793	11.0201496651396	33.9221639629686	28.9638886189787	14.99	230.5935663	1	41.12463763	2609.049837	4219.435489	3166.496707	3934.588573	3740.89649867892	4500.87510317098	8911.269285	16378.7546953972	1541.341	2206.555
659	1	32	0	71.8918899513665	180.462421742996	16.7	23.4503559087752	76.2395363682881	92.2680434237118	.82628322373958	.422467656323842	.069271389165875	11.6254117320791	20.0602064423608	1.10817204104142	20.9324399799065	3.21847960113243	34.9315833671717	1	90.6055938683858	3.51643451620475	113.019207472098	21.3628181628883	.665854624658823	43.0262805870734	67.1670366600592	33.6717392504215	83.0113034325768	59.3267301559099	164.952196271304	164.081154000014	12.325056076792	6.7628833863113	39.6960942503065	25.0053047339607	18.27	190.7557157	1	44.17605147	2448.038918	3507.772595	4399.530844	4011.753567	3243.23344405275	3247.82070795482	3769.413733	14312.2833605739	2097.9	1954.221
660	1	19	0	87.1064569056034	166.576654540258	16.3	25.8751696315012	95.9064736989094	99.4122671271034	.964734800548189	.575749788970162	.084941263769024	18.396754893984	28.2401010692695	1.21675550127958	63.4367624250966	5.08706282415879	34.2666564442916	1	116.476298570633	5.94299429444072	103.301470895967	60.6534180102171	.683280293538701	67.8445105120481	78.8239245239238	26.7641088005621	100.829098755494	49.3523545072094	181.793435987784	202.213636712986	15.0299106583698	6.26755213184224	55.3005190491676	36.7110827229917	29.46	236.2358464	1	65.94281309	2126.231614	2262.13809	5128.559006	588.89692	3991.23059524209	3767.18720517965	7152.336317	19493.9052435802	1336.617	1845.576
661	1	31	0	94.3434422271675	170.037213774514	16.7397063654935	22.3565458655357	84.3379115443677	101.060716623309	1.19498696676455	.635663807819947	.090616667759663	28.6441101555247	45.2813125926768	.950145916752517	36.994633594132	5.92709134049364	20.0780463308969	2	102.051747974794	9.15932747626503	117.635767835571	38.999055156266	.895417283571442	63.3198591861583	77.2352692010754	16.2320876066806	87.2930184109428	50.4653612601687	218.715017611423	191.855181583087	9.85459201727062	7.99709941726469	66.1793455895968	48.7315979625564	23.6235343385488	209.2647139	1	53.22145831	986.025048	2339.713665	3534.200636	2232.864353	5680.37995727733	10079.8823161423	4494.217263	18579.5120765979	1651.288	1229.124
662	1	28	0	82.9273796826601	168.576428753149	15.4	24.414066393103	89.5165003484581	100.214236817759	.89325133026004	.531014335815236	.08192402026114	16.0269661978283	27.7861524184041	1.17091683536552	54.068169919992	5.68217348137961	35.8381268647499	1	107.499695584556	9.77356923813932	112.525115961471	41.5436814970162	.859306626603939	60.8890929368208	75.383146905544	29.4312555524375	97.3375105229206	45.7328351380711	195.330399598199	174.108502505696	11.5401037722331	8.96014257400821	46.5354175755347	26.6464406497835	24.13	202.0342094	1	46.17747642	1716.219577	1880.854602	695.8495709	2568.165207	4922.98216966446	4805.39632815635	5171.968168	23469.9738787604	2054.86	2539.575
664	1	50	0	85.2112377589801	179.779893823899	16.4059353386765	25.5691794664599	98.4420734361047	103.007605993029	1.03799451608065	.570554214440926	.0946787926041579	19.1638802637463	28.8232674543979	1.61749820431694	86.8046428668647	9.90835096469091	30.0839955378673	2	102.846100647323	8.36770215097349	119.959842848009	33.7590412223944	.57029634717619	77.1690305958327	50.7870518604177	26.5754707166925	80.069108904805	57.8637641460518	191.314583192245	163.515890562558	12.2809492586181	10.2744670109707	48.222495929047	24.8582897256128	30.4938095672696	212.769371	1	53.52413587	2538.70838	2499.28565	1570.462256	2158.281755	5858.60817701556	4685.8293109946	7383.760663	20680.4411997146	1501.669	2533.906
665	1	28	0	75.422094798414	160.150784570797	13.5	24.0913503880729	101.775054200465	111.049422366545	.916484318707509	.635495195813257	.096413099380646	20.7169112754697	36.7926995517206	1.36059880269567	78.1309442366998	5.64262040734672	28.5685584508465	1	91.8729298416292	1.72598227486014	102.359952885745	55.4959282149794	1.26740235625766	48.6067194185744	67.7996925432963	26.5714505378855	110.621992007364	50.8014922059374	188.172604541178	188.569367638411	15.3260880627495	7.88629831427243	20.3269189265557	22.7450276017189	35.3	254.7099302	1	56.7703794	5661.623969	3922.533732	8267.945103	3743.158939	4184.15789782011	4644.51205616933	10356.62658	15495.1198838535	2029.912	1453.079
666	1	32	0	77.438333012833	148.089605848363	17.5	22.7017016539758	87.4932946972549	99.5623951437883	.878778524470979	.590813205261981	.089675445113854	15.3106938101479	37.246970718243	1.11002449830508	43.2493730214786	4.95366336425452	28.3945220921887	1	99.4738226279151	4.19736268717679	116.094275578216	52.9434995465563	1.22809081201558	74.3143261286314	59.3927975942206	27.5235641613835	92.9415286917356	46.4497760629456	170.299505700241	184.234424851456	12.15664249986	7.23710383831785	31.7869978212984	17.872191458242	23.65	220.4933912	1	49.05435368	3620.376795	2156.220838	3839.195084	1675.520831	3908.15103956265	3858.32192805901	7734.61291	16804.3436461448	1548.037	2923.574
669	1	29	0	83.5551524989423	140.286177793052	14.8311769811844	17.3993486315012	103.516617314541	100.720130184258	.718268815943156	.520406509216991	.0967452223194996	19.1945920808357	47.5198646350764	1.18982141753193	172.401852798485	7.64184821742965	25.4442194580828	1	101.495350948564	8.25509079073672	132.32212684449	32.2216586633585	1.1389497240074	71.9124604477838	76.8371924650564	20.7280291457428	111.554107903881	40.8099358587351	158.094969749975	181.133803380071	12.0769441400422	8.66415832457569	47.1941166273318	57.9491266761906	20.8853777570766	217.4376095	1	46.88941409	2117.756261	2859.304353	6373.250254	3040.391003	6007.31965570245	2466.80048186332	7163.284823	24503.0574357079	1184.758	1267.628
671	1	34	0	78.3402958605438	180.204295247386	16	23.6441927704727	100.51326672596	108.903633326758	.922956045225575	.557773978627841	.090891755415798	20.2064298693511	27.018877459707	1.39857852537953	68.4770801671929	4.84784050166531	26.5746709424129	1	106.92711351905	5.83061621959496	121.691910786903	38.8448969411838	.963001755531877	54.6352027311223	78.6146566142561	27.680057610225	86.4500443638826	53.5295897760079	170.781669768912	174.405591779578	11.3573657093293	8.5847359029256	28.3207498037955	39.323369785212	18.8	241.1635523	1	55.61141257	5129.243856	4843.049918	7126.907374	6060.948661	3822.51256369636	4047.00956424131	9318.143055	16941.8947153463	1453.149	2531.267
673	1	51	0	105.020573881775	166.165299075481	15	31.7584814612637	113.717996150954	108.428351091206	1.04878470442936	.684366692586621	.087966884833528	25.864335261726	32.6211903135995	1.3123076893911	108.096611677751	8.37635901427731	25.9942824514583	1	111.174316715449	13.6712654668372	137.502732715802	29.8494655098766	1.25012494976749	105.464466256788	68.4732040654053	18.3290933869284	113.797606495937	34.1422645355924	196.521155480878	203.690665254107	13.7107120710425	10.1076604202273	45.7972711450129	23.1015186423901	44.5	227.2610413	1	48.61022922	1351.802333	5615.737685	2831.590915	3473.612888	7915.86264513899	7682.82099871431	9551.989657	32018.0256190797	1676.137	1586.224
674	1	32	0	97.4089532366488	169.143416951294	16.4879219659415	29.4351504053921	103.741348907875	117.972280612506	.796931490184215	.685666007534019	.0643157535451464	27.4327250584029	31.0146571942896	1.39857628123835	107.0016477816	7.92795149005833	21.7582550284045	1	109.356916285062	10.0986626992031	107.289785844448	40.0463701376721	.892983703123173	70.0292607182928	66.6039991856378	25.8225318854093	105.231882813765	37.2986883171252	215.637348931516	166.503607942723	14.258932887949	8.49058151085337	30.4474997341167	45.2128902906552	17.7573890090571	261.8083272	2	48.37613438	4961.052933	2086.954406	6450.530944	4618.890697	7130.37280839868	5621.99221641291	11879.58115	29293.0495257897	2439.266	1498.452
675	1	33	0	64.8449710751011	147.423478392477	17.1503307177918	24.0991183191654	73.507796271937	98.6652576202177	.737259190119221	.536648316381616	-.000554329724574927	8.29727722599637	20.8669785731472	1.09823276084499	42.5354800224304	.593050529249012	29.9541658957678	1	76.1211563256802	5.95278330768924	110.593343874149	32.2158541317622	.906580970421201	61.9433368935133	76.2775018502725	23.7386820773827	100.240410332102	58.3382747106953	171.105968294723	148.321405908209	11.4196978837455	8.40445192907064	37.0952766034461	31.2202571977396	9.89891844050726	157.7902912	1	49.47614776	1097.06946	754.7121211	213.6727087	448.1081558	3237.57547751302	1409.71895537223	1207.906396	11609.2954057094	1203.732	1597.801
676	1	32	0	79.5901546400128	144.651479513152	17.6906619748625	25.8471574271098	70.665368553251	94.3772436482541	.977726508607157	.771861198749684	.0933144536903128	16.8176285872469	30.519276348612	1.29163189153885	69.5171086609305	9.88203496286878	30.3561500039417	1	113.978042948613	11.65092459156	91.1430398242082	30.0902373661229	.78247373039485	71.3454518921208	61.0316502033966	23.7481745594996	103.133149892979	60.2836248667445	209.453222653785	199.755771063501	9.90648414697498	8.02178837854008	36.551718944218	37.0068242772832	17.3442692306708	222.1772263	1	40.56857484	4314.941983	1192.675775	2897.032185	1624.059915	3860.83758095279	5292.60233926121	6135.783297	25941.4760572545	1581.617	1105.939
682	1	31	0	72.4629528423829	165.985919647675	16.5509393758985	27.8126300473232	94.9366261969553	105.038815753418	.955523651099065	.597685198549152	.0938213460104307	8.39155125804245	23.5104668869171	1.28955878931563	124.417754525039	11.5406947750336	21.2102796957392	1	102.843574525788	8.0307104897307	146.303984436207	29.5352909839421	.886978309607366	82.0607501230552	80.0976900436508	24.5462629815156	90.3979992167442	53.221785042726	240.022111514001	163.014849931351	13.5660798241384	8.39949932266172	66.7832136917859	39.0598857847508	50.0880839303136	193.2473947	1	41.06994971	2719.986247	2340.156703	2101.135414	5087.489689	5754.97489372734	4980.04720903933	3612.162895	27914.0222725109	1254.73	1602.228
684	1	33	0	75.1017380226403	159.273969150527	15	23.1816419550451	92.6952389008366	102.54380972567	.903957431938789	.581986117349987	.090341832885061	17.1853866270935	33.0143366719964	1.23844960158809	61.6349412094456	6.34770283368894	26.8642517817207	1	93.8977862257161	7.62815081744338	95.4371543379966	32.304986567935	1.06685240805382	44.8119096188457	67.3244440449635	27.6816037512181	75.1305875735125	43.9682585287956	197.109935121582	175.200721514266	15.6459396142163	7.74439656347822	43.3329616750707	35.0000835472019	12.53	211.5007828	1	54.35623258	218.3904902	2560.701326	3721.918869	3911.138104	4520.22062643664	5264.62294044904	6566.815517	20020.1331456774	2718.238	1541.399
687	1	43	0	90.5300741880492	164.946217136923	16.4081285851498	27.4699651855044	76.0175629742444	100.476101387088	.929651414479304	.536801392676716	.0912810031623521	13.2355891612824	27.7631335999176	1.43608566172887	109.215861632093	3.42532380069606	24.1348158432142	1	111.769612461241	9.24475290299742	139.037676560809	38.782734115186	.583547684981022	46.916192281351	61.2507974992623	21.9316999088041	101.785884695797	43.7783230658824	209.172942534671	182.395095179963	11.3299415806774	9.87988482644432	41.1080281941104	60.11259629298	25.55699956647	245.9988127	1	47.28192244	4901.10882	4358.043962	5470.155569	5570.031957	4834.67721388675	3510.86401971057	9783.144277	12117.6099734148	1408.93	1423.344
688	1	29	0	67.2151420024602	173.263930340036	16.2	20.4355474099284	93.0761886895052	83.3396476232447	1.11682964044049	.537193104801677	.094600549704854	17.3272269178408	18.5417563217334	1.37098471866454	47.2209921376063	4.49507943334547	33.4010583981872	1	87.3692820276483	6.03326669886883	102.354709067731	41.9227098720148	.813194949133322	73.9639479483594	64.4689512782788	38.8849429984111	97.8466035675956	50.2312942847784	148.964780080394	195.855661078822	12.3485193347951	9.29225011126837	41.4096186482348	26.8246329242829	12.91	176.8151583	1	45.54915428	347.1351445	1205.734636	845.0238081	597.6717173	2756.06465341116	2973.63158854569	1679.198198	12947.2977959958	1801.529	2507.15
692	1	38	0	72.702162090718	166.271200744668	15.5	22.3058577274496	81.9247496766038	91.7948238109821	.89247678981658	.492717616217918	.080179003550958	13.4238867795226	24.8146741369935	1.13664142106552	29.6644540341358	4.34166222229713	24.2159305394161	2	101.209538696567	1.77948239119723	96.116468436303	49.2150464802689	.772815499454737	61.7770780888968	60.3440449240152	32.1579126041615	78.2822066865629	45.6482213292475	155.238969202328	186.457643722679	15.0185574360075	7.4782734115186	22.2165033088531	24.5511931299698	25.67	250.2856637	1	54.99609393	1433.770659	5061.584442	5534.749701	8855.608283	3839.0351265698	4118.26659829239	9369.019734	17495.5830389808	2643.679	1719.556
694	1	37	0	67.6790539120557	168.100958671595	14.8021327226306	25.6533913998865	94.6501353658969	83.0352558193263	1.00716007636802	.616289403801056	.0801907016212353	23.3292977857636	26.7296347525262	1.34583140930161	84.0600242118497	6.82695881347463	23.9873385488376	1	98.957111534357	13.8947378334356	138.536112970149	54.9855402519752	.971938529799809	51.5425167071226	76.7172892310482	26.1317373466445	87.761595765638	43.9711950598139	180.470391372175	162.593581080437	11.9050114426296	8.21730568328639	66.848915589042	22.7420774535276	34.0702587840497	207.014732	1	46.07494453	2060.942739	2503.867795	1148.678456	2783.496604	2860.21151006222	5226.16738927551	6168.886229	18334.7852422448	2088.549	2157.657
695	1	23	0	71.1035905345125	167.186197889387	16.5	21.2767029071838	88.2182591641904	87.5621075160889	1.00749355705013	.52766472518597	.088856401222508	15.5656330302078	22.5056470464523	1.24104185944592	46.1119402586231	5.0071275770584	31.6209885466669	1	95.3583812587021	7.93228822556557	117.798283806769	44.2921800387558	.935404570755782	78.2111426864867	77.2820649772184	45.9043321572244	88.907434802386	49.4679440128966	175.901841728308	161.980016602611	9.49195506966498	7.01536047976551	24.641637724475	28.2416802393273	17.42	234.3095889	1	50.51623681	3179.072686	2177.316113	4377.8257	1436.424337	3111.93264981557	2986.05335349566	6997.498255	14092.1478987148	2401.986	2433.47
697	1	28	0	71.0611712594982	180.415662346641	15.3	25.4783685148577	101.413693184499	107.368506314582	.94453854920328	.562111359210311	.087199046675116	20.5700988377889	26.3063073409221	1.48248749457144	71.7100077725966	4.95512045819651	30.3860767467122	1	81.8046870687976	9.81312730850186	102.791932173641	18.2438528705388	.931056663626805	40.1110725658946	68.1333781912981	28.8217814461677	90.3507761903165	51.8413743418932	174.422170150065	176.917819645314	9.88036893733079	7.81493663148722	40.3108822107315	30.9528716772329	12.65	267.5549876	2	57.31100351	-64.43088953	1692.076455	7059.673539	6630.612024	3213.99012237089	3733.65703453965	11616.99859	16652.3161497753	1932.371	1139.779
699	1	44	0	91.9158894550346	179.053598639905	14.2229442139214	30.4365331758745	107.680693331873	114.207565992459	1.06399781088694	.670000879885629	.0998363765320973	21.930662281462	32.7556915332098	1.46731734598987	79.4333517906678	11.171341018565	26.0813127659698	1	103.953629862328	11.6459894459345	142.559876692365	35.7191864773922	.881545443006326	87.7872311724059	98.2362681142986	32.7733042164473	92.8082647683332	44.4501361066359	208.860631149029	178.685580067104	10.2504186633974	5.92043993289117	38.7551062834682	20.6532591618598	6.6319268575171	255.6422987	1	49.10308895	5322.064463	3320.153165	5690.4785	4536.342229	6043.12464312185	5131.13064990845	10751.29021	28265.4223761929	1991.547	2460.403
702	1	28	0	71.2607216730248	154.428897606558	16.5	21.1645987645607	85.2683432386257	105.507789294119	.808171072572919	.552152767779679	.089677504147219	14.5418379156579	36.9783455388934	1.15159694553944	44.515068348112	5.76067595804559	25.6144559948589	1	92.0439785101917	4.87377572475816	94.8474675319449	38.8309816722467	1.23573238649988	65.3720946400135	76.6874885002762	31.4289798855316	104.838506103843	46.0811919663684	194.525006665499	148.460417095339	13.0975537634295	8.00152072011115	30.9024869389832	23.4079491948942	20.93	228.690717	1	41.50614792	4625.708137	4758.646249	5638.894673	5059.70571	4263.70366867923	4836.05027612066	9290.947398	17489.0188746576	2966.384	1046.389
703	1	29	0	97.7515053211246	167.180136213312	15.9475276126759	34.069557055831	112.376960173948	101.967306626379	.907735434337519	.69082799932803	.102976496120449	22.0917783583864	35.0823426893912	1.25724935383303	.318024651333687	5.91379816593253	30.3991299950634	1	121.917342797271	13.1846020965546	114.612716586242	45.418942924327	.855174189381069	41.4561499786214	61.9336256577226	29.3945677791489	110.329850728245	52.7531497077434	169.024194777186	188.836809683999	11.8893754097167	7.4054039694267	25.9438638698775	47.7849776870571	22.112233813823	189.8308642	1	43.11293174	2604.859906	3546.09279	2035.867801	2240.686007	6099.04219637625	4823.75236352906	3795.306933	20787.2413435543	1648.547	1447.168
704	1	32	0	71.9362145293417	181.439926791136	15.5	20.2425121086417	91.3948086891323	104.282727215672	.876413679708573	.50371938693704	.091350758689459	16.7065597813028	24.6690611740984	1.33164257218157	47.8558459555677	5.16312876515483	30.3952785593574	1	89.3801049084868	6.7594215402496	107.346479277549	33.7856939646299	.976853587213554	60.8826639461477	67.9018128821481	38.5154897533357	103.028361536271	46.5076085572946	160.584315128217	183.119623089442	11.8920212647135	8.50482792580151	40.9805067798588	16.6897755863611	22.91	225.682345	1	47.7252113	1402.336132	3713.728241	6130.990424	4833.202876	3992.91770791388	4237.00511064817	6492.959252	19420.9728634451	2058.861	1977.446
706	1	45	0	82.7294859238318	165.037130227312	15.5450033338784	27.5283110896125	87.3251105125528	107.824734449154	.868231145430764	.681342065085482	.0609020270276815	24.9608312363271	31.4903015501914	1.10327281031758	77.3993721641644	6.50929743893648	28.7569736463833	1	108.911393484188	11.2716823539464	122.853482096223	44.6634324967745	.990638422989287	32.6934732077643	55.1505391385872	36.2087658382952	105.131058504863	35.6419118411141	206.953999425416	162.626018208975	11.3980700097978	8.21117058445743	35.4792882666225	50.4785371958278	23.6144689501089	178.7120072	1	65.57610483	734.9784735	603.090032	631.2627673	1359.56748	4523.92834014259	4974.41561784595	1688.061338	21193.8882481481	2253.698	1536.849
709	1	37	0	77.8081134587264	163.507146407675	15.5812022461905	27.8102326192893	91.5673848843435	111.093236717992	.846066805023293	.530459536143462	.0742619621378835	26.6930566643132	34.2183286344225	1.31816130629275	113.921082222133	8.38281082247995	25.4916822349027	1	114.480716122809	8.22567773208139	83.6910040357616	54.4743132801086	.619052539148834	52.215010732034	70.2023342555476	23.4956669979729	91.9489969114657	53.4787673181854	180.611825756379	197.873048818728	14.0621764421463	7.65889576338231	42.7893064573873	36.5450147000374	-3.63467670977116	242.8862581	1	40.36137831	4861.656304	5509.212552	6723.159484	4466.643898	8343.97707259282	5119.61099001579	9234.156222	22481.2063758	1302.994	1208.792
712	1	43	0	87.0369208313059	151.757202987093	16.7	24.3092481594795	99.8644609655021	113.669080564985	.878554312827482	.658054174693739	.096602556694909	19.946361428237	42.8020716499137	1.20978267799834	69.9917867052312	4.87145425673384	29.9077635847207	1	106.089432544177	9.38491640579014	105.349852047686	51.1850488590426	1.48748183341231	52.5392341184197	57.1452247286215	23.8873477125017	124.08789441688	54.2967669590726	177.807784110482	187.770939317998	9.71387910034973	8.77577123041265	35.5254087429494	24.1159026194364	23.77	138.2329719	1	41.75590426	711.7408839	1255.80448	1986.379746	440.3585788	5891.64405178599	5166.22368800745	499.3600012	24421.0804743489	1467.743	1465.118
714	1	30	0	82.5924711179687	172.622276143593	16	22.5757524478249	103.08700395585	109.224079824169	.943812061605844	.597182508879093	.098226199794915	21.2544843160324	30.1585205158846	1.36727416942388	82.2382210779617	5.84121195182249	30.1289354157925	1	107.664632448723	12.0611485019326	93.8369438849622	33.4521572463855	.978516370902071	84.9407485373085	61.0735187919927	23.8145289130916	112.092997950385	52.2705240705109	191.242116321839	171.874346960685	11.4336629924874	9.26252432386973	47.8049403024779	32.7049645723309	38.38	218.4656875	1	40.76755864	901.2955009	4074.693955	4996.072913	4006.760388	5450.19351091469	4855.24118528701	7951.741355	18714.5248521992	1279.774	1259.365
716	1	33	0	79.8538804549025	155.130868354754	14.3	23.9141899681708	93.048506525578	97.579810380761	.953563100425163	.599806521502827	.090002901815382	17.3166856310916	32.5024717772594	1.18982751552297	59.8250807360988	5.2796373189954	26.7041647980514	1	99.6118839236442	5.46070130489534	115.960741292365	22.8468601258937	1.26013776732725	70.4963412670331	46.2167727719061	28.2389635988511	82.4497728898132	50.0300246938423	188.912282939709	177.823996965162	11.1489100921171	7.97181127986987	45.7032399177551	25.4956942828139	11.03	198.6057111	1	44.45935907	3440.893357	1222.396355	1621.035898	3322.547008	3603.29375880974	4268.67348879023	5985.830411	16461.8515883194	2709.144	2084.589
720	1	35	0	98.3705301525188	148.703114700504	15.9878174321566	28.3853679648601	101.104187165562	112.003530638234	.923309848984354	.483200326975202	.066443218085682	23.826658601407	30.9023375544784	1.41141507224645	119.159379030007	10.399143409598	17.6248821879621	1	74.2946995461825	10.9520506728237	128.823828233697	58.9962959262193	.806145376371569	67.8740561346058	57.8026916273229	23.6971655491507	97.4384681890078	44.2418333982205	198.721493264195	162.879912749922	13.3377439033007	9.50806924971694	41.3799079927849	35.1662571119377	30.4465999710374	214.790349	1	51.95663312	2768.419912	1626.473825	6825.627234	1737.756985	5404.14276948664	5520.35072652157	6467.512679	15248.4499873244	1561.804	1121.516
721	1	32	0	102.329787963012	150.431663950905	18.7899868655368	25.6513650456909	106.686679287464	115.579018064367	1.01272029496467	.765809907583753	.0882206548995455	29.3037011791021	26.4929651317361	1.13040449246299	71.3957585294891	7.25851223047648	26.5153168164456	1	100.392536326719	4.81124590147519	131.494332051778	37.3336032376683	.998301825346425	90.0294448404748	73.6539291765366	29.6963926908793	83.8253538554418	44.7483173552173	117.938900560141	168.012459652964	13.9765493349638	9.26442332707957	54.2026100396179	27.3239935267484	28.9737199131196	197.6041403	1	56.18851652	791.9602518	2241.318389	3778.490913	-224.3231671	8147.2351787053	7104.05930768698	4387.120624	25138.2617230993	1693.041	2428.778
722	1	38	0	84.9889411254844	178.723328644701	16.6	26.0488386755605	106.556350177154	114.086634130043	.933995037978725	.59620840203232	.090704702550392	22.7091221688642	29.7488482959041	1.41762789862565	100.153730166321	7.39325394246434	25.3911596902763	1	107.518205757136	10.6467663549993	121.428728162675	48.2387407726492	.981802597327623	94.9199591811048	81.9747484101681	15.9922629487701	98.9081476441061	44.1373770070786	213.459936760948	193.760874278669	13.6682029020856	7.25711198405479	51.6066202230577	65.3241312243044	42.33	220.0355811	1	44.84131501	4566.028914	1187.487108	7312.025001	3652.677616	6774.59026467841	6788.56067173183	6933.335003	26786.9256326812	1381.93	1431.367
724	1	19	0	87.6040361262858	148.923681338667	15.5	25.472379386134	96.6940565577243	115.513890523114	.837077308363844	.649285967742313	.091524680687578	18.6999716360709	45.5606846020862	1.15662641437148	66.3532343504187	7.63529924780408	29.3603205338295	2	107.206122644566	5.5532577460981	116.500308250499	35.4751422390109	.770578091708012	72.3038102275023	75.5415172179637	24.0057444897975	86.7403130338062	34.1061664786539	185.426121005148	201.240305740212	15.7566983231343	9.39083430288592	31.5425268075778	43.5040877567953	35.15	248.137062	1	47.09753376	2937.329451	3164.277085	2458.050202	6364.22399	5636.487132193	4685.1544235833	10188.68023	24575.5417785404	1342.928	1081.705
725	1	39	0	85.7212276058272	147.665381776344	16.2	30.9637594126252	129.897767722607	121.463104551192	1.0694421833081	.879676510228728	.108407638815921	33.747660713241	49.6902843531225	1.56412099385918	130.385168365759	7.70279262806987	32.9943798735039	1	115.966623449349	12.4734101190115	105.899449464152	52.6765519578476	.883349068264943	66.4668323930964	57.7740289017966	29.3963731261319	93.3667504592449	38.987556419801	177.944708537834	164.941121637239	15.6138258004328	6.81706161280163	48.783829237771	60.2484536506236	39.59	222.3534795	1	41.06078201	2239.522822	2859.627451	4879.228423	4404.316154	5515.24932839675	5591.31673676893	6833.655294	23516.6471105913	2403.352	1248.532
728	1	32	0	103.144349607814	159.744621396123	15.9830437218407	27.9204379112925	77.7550616525114	106.947274424514	.948085848902701	.619713462633081	.0880523947417387	25.8055335355457	18.9159870538861	1.06976120473817	105.934245813897	10.2508612124104	21.8493821911092	1	106.751234428113	9.87089907790651	124.3922652771	57.5864199768985	1.01317160897306	74.1496878111502	57.003611856082	18.7044079817715	112.336878161383	39.6023133411945	144.524485706817	173.91767232737	12.9964887582697	8.34237571122067	55.310756574152	44.5205374489306	21.0505601848126	197.2923837	1	52.62608262	2106.79355	3121.824425	565.1296028	2697.758254	8372.8990041092	9546.52551919222	5484.436896	22554.8993208795	1407.297	1462.731
729	1	40	0	99.8076682055253	165.664299583761	15.6407997286951	32.9673367887735	110.082796168514	93.9673366599018	.575455910619348	.617194746659516	.0864665943227592	17.8035008350853	29.1239166168525	1.27897809175309	157.92555023114	10.174929887183	15.7360699666664	1	83.7506977706216	10.6637556316506	135.888323782245	39.3383057749743	.675507603771985	75.3643941555492	37.6221569795161	31.8084030974424	103.595519946335	41.7429728308634	165.72228108361	178.754417447344	9.30247780159116	7.17625448284089	52.3989046945353	43.9021538113011	30.3001417654741	190.8813283	1	49.14486091	3014.103873	783.4330568	1144.727839	3754.525728	4935.02722130157	4361.0560289491	3439.751917	29486.8291954335	2086.302	1844.788
741	1	38	0	77.2717996570282	182.321849554719	17	22.2793231664691	101.427847776853	100.02228113974	1.0140525353061	.556312082312505	.094871664999799	20.57593642107	22.629238088692	1.42935319786277	62.824479696483	8.44944119448574	21.3648283584043	2	97.5167997945391	6.81490566622233	115.894586921495	39.1383044794493	.97231884663051	51.0679143997259	70.3615799566178	36.9564203992486	97.0231345843058	28.5917544765398	152.750286012044	171.350184700423	10.4540652349096	7.51985812408093	47.3690035757609	12.1724122739397	8.45	218.4924915	1	40.89452183	2844.118747	1461.690666	4277.132131	3739.124235	5359.36227504862	4709.56650940934	7201.884233	19800.6104558735	1103.543	1297.73
744	1	42	0	72.2846545814537	155.241713021533	15.5	26.8487655198551	93.9900137481745	97.4653095452813	.964343253888788	.60544303408413	.084132013966321	17.668896339302	32.3891957713157	1.26367785050785	54.1918743933835	4.73001233592989	25.8590918797418	1	86.8947105470579	4.87998029761366	106.910898390634	39.3540320752363	1.04800085662282	85.2438490153581	50.6231791050523	31.0092207958223	66.7650842841249	46.4122707751812	165.566472534847	177.529416178731	10.9692695407939	7.44705079946725	23.266023814911	27.6965168470051	18.63	264.2649269	2	35.88432242	1752.512172	1546.530722	5599.009026	6187.035095	4297.56927233393	4240.72232918115	11121.21127	19090.521151229	2753.295	2235.356
745	1	29	0	91.6542983151739	151.130865287734	13.5184391587391	25.2744959071279	80.0015863254666	112.026061095734	.873590900026466	.608754535782646	.0736834634809056	18.387840267038	38.8910982261295	1.55206624508835	92.6838634332496	11.9632212297467	25.8603999135143	1	86.3374462216161	13.376039362594	99.8640662851976	27.2722612558864	.927264150048723	49.7475629748078	52.5320766073419	13.7818815952633	113.993370420299	55.0814447755984	182.421736129065	165.974109222298	13.5036521078087	7.04890194152831	32.49526798242	34.4780515660532	36.2422276288271	211.4583185	1	51.47960998	2044.693141	5244.095413	4201.856665	6378.295676	6827.63476398773	5593.21398505941	7192.236313	33590.6980277505	1473.53	1154.388
748	1	30	0	79.1532569209812	181.701903859939	16	30.3667341742548	99.2712280295091	110.202773430326	.900805169774346	.546341155049372	.075662077810775	19.7101214439413	26.9938656931042	1.37988292483112	70.5588330548053	5.61122582633538	27.4094066500547	1	101.81011046152	6.96502458796022	122.247757568839	32.3307707427302	1.02613728611323	66.7552826041792	49.6944667802309	22.2150460558187	78.1127661309438	42.4003817492776	182.351091658667	165.921249390231	14.7113724172523	6.43997618376743	44.6656351666315	31.9290041564091	36.34	218.3674064	1	56.65248842	4117.473403	1955.823685	6881.27012	7307.234238	4902.26569934748	4551.99018586427	6353.3292	22297.4855962966	1481.915	1521.781
756	1	33	0	78.0494121700758	175.737983302533	15.3	23.8836718203966	91.6060826156754	99.0222644302994	.92510591575247	.521265129451129	.083321567032011	16.7839478190486	24.5044495292306	1.26108922381853	40.9078056224114	3.82032260374564	32.264658516855	1	93.7925417725637	10.4274095267174	101.880977732872	40.1758310241275	1.07403173185594	44.0755599709228	74.6189576247998	21.1433088679332	93.9940192790527	49.1016251139372	136.179549477994	189.73012220129	10.4748189945094	8.64045313997194	45.9025184024649	15.8242699701805	18.96	194.6619704	1	52.24670509	2438.168286	3288.541625	2168.699502	1806.436393	5606.97857406922	4943.00014805049	3652.732756	21457.1115823637	1771.022	1980.364
757	1	33	0	75.3798635740532	176.921928868687	17.6	29.6205607936281	115.780663721263	108.338222889695	1.06869635326348	.65441669363212	.090924938859794	26.8111236617994	28.0372325723049	1.62731900379613	114.963461084951	7.36462576363249	25.4796353348647	1	90.8645833228366	6.45320730097592	102.030039498379	55.0319613364991	1.2166765117785	80.0045302891231	57.0150419307465	27.366568535057	87.9505298849836	42.0408006194921	200.51557033963	173.129475241294	14.4291998564266	9.1259917194664	57.0003066917416	47.2774175654049	21.52	268.9059329	2	47.9294156	4708.186782	4460.92763	7061.710466	9342.280368	5045.62946539954	6669.75212575926	11208.60387	26537.0519577118	1840.131	2037.277
758	1	34	0	92.4079204043519	165.304248821223	13.9013291522278	27.0005604180042	111.802887118189	102.336490989459	.953071312322572	.725874550020671	.0949673420764739	26.0227445171913	22.4242364462116	1.0705131749576	161.397008743789	9.46137456391007	17.5738850010443	2	95.8150165235129	3.48033228216227	114.233525507705	49.1134957124741	.8395695340354	85.7321392180165	74.5453249337443	36.8449391922913	81.4619977668335	48.4483225641015	216.826454136928	183.941795512219	13.2006521289237	7.91763238590938	36.4432889858726	31.8039325065329	14.8185865276901	202.3228217	1	52.4387574	2864.561798	2820.386958	3586.129942	1577.394364	6340.62217906117	7356.04390976019	6237.913239	13517.3459663056	2059.2	545.319
759	1	23	0	73.196075795131	163.975079051888	17.3	22.4204745765601	78.1782516543753	83.0069203552848	.941828118905726	.476769104832306	.076783368706468	12.2242989916136	21.5318854225249	1.07350601271172	24.6238811281362	4.4352342506326	33.7173670130433	1	92.9964951409056	2.83241719342186	101.63551476362	26.3756619207561	.79244455466396	59.0972702461295	63.7642884257657	30.9560409479309	89.2341434891569	45.3391791273607	165.495181661288	180.823541742866	12.2751827979519	8.48056224235043	32.1099079933483	26.8144465836231	23.35	184.9698219	1	47.65218797	640.7933648	2069.433099	1936.897724	1545.067511	2431.809555972	2702.7623521717	3339.739559	13506.2997287387	2214.86	1920.96
760	1	33	0	91.197873391211	175.286180440744	17.5	22.1778599375393	102.16118244984	88.8516489338363	1.14979500859814	.582825081777485	.097753499674349	20.8747398190921	20.2863509058753	1.29939411712937	67.2917473660225	4.4766304517047	29.0985869519354	1	91.8960401020013	4.50317527842708	117.766818144883	51.6129951998591	.49059565551579	91.6143478105078	44.9972313262988	27.021077433601	98.3160966823925	57.2057900979416	160.383219028445	163.113756899111	10.9160016917157	9.03962036013836	30.9790300130844	16.6183438724838	16.19	246.6186333	1	36.93243321	4265.899303	1399.367885	9515.650416	9380.448572	4232.11168809212	3999.50460960463	8906.647066	17567.8251126374	2347.103	2135.78
762	1	34	0	70.5021572986734	172.162893886445	16.5899212283111	31.8391850087792	87.3479206396732	111.029543667159	.829981538571155	.492505549167981	.101034579413012	29.1032849266194	28.487646174297	1.24490460034693	98.440328249181	3.56508676101221	16.1776805760805	1	104.240707317469	10.6535101738351	98.1004287292017	38.4536630159273	.712674104759935	86.3306117428874	72.7019815358217	6.33295627869666	76.8833445058553	62.2909706230275	218.979269023286	190.830531209649	14.5922226783819	7.98439815322417	46.7287873055902	46.4738046502462	18.7811844574753	217.9946898	1	42.43776835	3372.719796	2879.312554	6328.040409	4925.249992	7002.1340554487	5346.06789479963	7225.472546	26469.1119051568	1140.323	1205.156
763	1	39	0	77.9061558406102	167.822736178132	15.5	23.3227364156046	93.3070400705619	101.328965820197	.920832846909047	.555985691780899	.088234008793802	17.4130010066513	28.6076723136844	1.25639854835386	57.6360152088012	6.3956955383158	29.6822745035606	1	89.4401526034926	9.15206603368279	113.050574251683	31.8198962000606	.982328972691903	54.9245584704913	68.8963794445881	29.8203203328303	106.324123079248	40.0609533294046	180.337536327308	195.400580650748	16.0378763515037	7.59719495968311	47.9147276816657	17.1451973376679	18.3	206.0841768	1	48.29060095	1404.256641	2278.358584	3774.304395	4073.596364	5159.19795259833	5646.30876295269	4325.096724	20790.806555211	1404.029	1545.508
768	1	45	0	87.16798697591	147.065933075617	16.2	27.6857253588823	109.816446678684	114.585667738866	.958378555064578	.746715737506792	.098948088359184	24.1199468648828	46.2483791527443	1.30863467078745	102.111291558844	8.5513588846128	19.9889480528072	1	103.306235748809	13.7666419555317	92.6093364895787	36.9537987251533	1.37476269805338	87.5759031511261	66.3478854776185	18.3133079695108	91.6914095036918	35.9320408632047	201.80085133051	177.576666171663	12.7729236025014	9.34499895314802	43.2545246035006	36.0098323248967	39.93	187.3802648	1	45.97942371	3345.577857	3450.396667	2136.197856	957.3889833	7618.93274505564	7041.3751877204	3590.472356	29968.5429631645	2223.363	1743.985
769	1	38	0	97.5605705509079	167.656911525875	19.9021106204018	25.3249255693518	95.7057585814036	117.696308087674	1.02609698387678	.522619841880805	.0974041062109463	23.9327620723052	25.1428748166363	1.55374335331842	54.3877748005441	8.24004436959804	18.764595009858	1	113.300517144264	11.2953110262984	99.7538900970249	42.3581089913496	.632934156781994	92.2212543121714	56.8809073783923	23.4159270499949	100.490805167734	44.8955736423814	187.968767052545	174.821216660057	12.3509585227817	8.1998109160515	35.9069235804491	38.8026306608808	43.2427538675256	233.0483198	1	60.98556674	2656.163254	3761.3462	3210.916712	5972.1233	4014.83322385699	5447.19824866857	6654.278147	31768.4981079074	1632.937	1660.006
771	1	36	0	89.1169467951695	136.696147546638	18.7249343474978	30.3997532101348	114.787957868772	103.746946741652	.871124429976044	.759105067167548	.0774833632677328	22.5406521924888	28.8212820274639	1.33919919203734	60.8464766192454	10.4786452973378	22.1293534230848	2	82.801876517944	5.57867980456795	145.516052796273	51.2104392024339	.814838326731115	57.9141637393332	72.6760200095596	16.5141855783295	79.8131907381467	48.0933445082628	204.111897831346	167.883697940561	14.7449159248732	5.38873586971313	43.9497307473794	28.1160724625224	9.78610905294772	196.5840408	1	51.36476694	970.8144312	559.6018632	3022.331334	3042.644329	2143.32595825195	6339.41800807603	5745.045327	21012.4436003971	1691.124	2279.708
776	1	46	0	86.3921289792052	186.869959709875	16.5	23.836374632243	100.125389073626	105.314373558766	.95072862032224	.535802486547736	.088432995405085	20.0508197937267	23.2266846074851	1.35098453151139	55.9820654952236	4.73242343308736	25.8215928371792	1	102.994840441606	7.89230622455943	123.718054793164	71.4233295992017	1.21127356755314	76.4208028409921	50.5282869753428	29.3751932682644	101.743233042362	44.9564018910169	141.160900183022	187.332099029445	16.017650542967	10.4029136405559	39.0001673571242	44.0892452792323	16.26	157.8831325	1	52.66165523	1541.941972	885.6662842	477.2473428	508.4288003	5769.99902173702	5510.67366055213	1437.134531	26565.6291907362	2887.419	1697.272
777	1	40	0	78.1328655849211	145.564291490737	16	25.7413715921866	85.5253761173517	101.913373009505	.839196796178797	.587543656768283	.08131046499678	14.6296728959128	40.0295094511142	1.07097428681477	42.5072055949671	5.0540286761479	29.2869614945666	2	85.4351335670799	7.6798692336597	110.561919351749	43.6271042113658	.969040345604299	77.9090698313375	77.0550391834986	21.83804913325	86.3078045210568	44.8231949171459	183.424809271266	185.582373887592	9.96672773300088	8.10035585041333	19.5392842467409	28.4910323291842	18.42	187.5716839	1	51.82833298	1228.576371	-112.3705665	1332.618076	4699.817573	4805.70646584965	4987.43714968441	4995.216481	21944.2960617889	1684.372	1602.179
779	1	39	0	101.273719095101	183.337673388189	15.0890578374092	29.243188815657	108.223579814308	90.2618642509915	.88256325852708	.698973188313539	.0982701966423192	15.5761683193268	35.9752127375104	1.25188206179999	88.6141806877829	7.90387739267608	29.0583028835012	1	126.330201995326	6.7321396388812	110.757020663703	33.7210993771732	.784702901908895	78.7482590060972	64.023503510718	30.1452828958863	96.4192440883344	37.2353101788322	182.804202525396	157.231746015605	14.6842417143285	8.27470616765204	35.8532815829385	24.1867279327707	17.8455463304999	201.618534	1	64.08794412	3199.283361	3148.670663	3262.338459	2932.62105	6882.970240633	3636.30152897909	4291.207132	30777.9183154926	2348.019	1493.809
780	1	37	0	79.7383954551915	162.487116267323	17.9279405023553	27.2902017387096	110.94903530227	113.010975645651	.8452586962434	.585512314550579	.0733321111256955	13.0616064628121	28.0790856928506	1.07833628458437	53.6682166985527	12.328612090426	26.6815367502626	1	103.070800408343	3.48297891174443	103.13849277515	25.4216396266129	1.02911004887428	71.1746033123927	80.6473590828246	20.6580435284413	84.4997623667005	48.6266153579636	199.769948524583	172.686525729368	15.1062618078664	8.13440475236639	43.8337428880623	42.6250322561245	26.829080247262	194.7809232	1	41.0791015	1049.709913	2004.510184	2826.350857	2113.390855	4286.45927350968	4234.96732147411	5895.905032	17770.4897092772	2709.976	2628.281
781	1	30	0	90.8020449361939	179.134607332991	17.0342398581997	29.0394401745871	124.056018108036	119.466985132662	.858271473587956	.750829970506311	.0796519351497991	30.6239018603228	35.9850389182684	1.15225492077414	89.9983174822963	12.7494175537897	21.5022425016708	1	93.812414918968	8.03584345045383	98.0394061821862	50.1776056504168	.759737727092579	77.9340998127009	86.394110495341	30.5517724578967	91.3685255604796	37.8387394498277	183.454319570039	178.594125827367	16.3495628930628	8.4388512939433	27.5759884919971	44.2521773947519	24.1487948136637	207.9782234	1	48.75121455	1559.581738	3302.313649	1993.799407	2430.398076	3699.53687660396	5692.86550054327	5294.161509	22092.3712428194	2181.418	2564.535
783	1	28	0	89.495037375018	166.34377842187	17	23.9627842170303	99.5811688071117	109.994208423654	.905331019098432	.598646788908214	.092892878428018	19.8333920989588	33.2696054812197	1.24553095538377	77.8230349084576	5.5564466861905	32.6613323572965	1	89.0145500103245	8.97474185167812	126.554869817919	42.5666584002029	.995264261087868	53.9630065657257	65.6430475473753	24.2919795254711	80.7439934203285	53.6206280280312	199.321955839288	180.352589495378	14.6953707674693	7.72770665357966	24.861731369776	33.7750692172267	25.29	229.7944922	1	47.10642294	2265.950009	3515.12643	4913.265126	2123.684009	5024.01975507382	4517.50760374125	6770.28647	22960.5022316682	2115.713	1621.335
784	1	30	0	79.4245936351072	176.120068954071	14.5992544679902	25.794330336852	93.3019504421973	99.6686269797501	.712989972269861	.54100634593342	.095966859473323	21.8465040082228	39.4704559008533	1.1653982106084	45.7842727901705	7.33999886302918	19.8750352900301	1	89.1302861720324	7.55199454284739	114.127892245568	33.8490061645571	.996630628831917	64.2074020964355	79.7668181448826	22.0240045260871	76.9679411555408	46.2292123351945	186.06974438898	191.691977306327	10.1529499351978	7.77463202235885	34.7245486358297	40.2282908907509	29.4461330617196	194.0099719	1	43.50565497	-335.440513	850.707243	-989.1854739	2662.296487	6350.01544034109	8986.71334035695	4780.940439	16003.7621450319	2132.276	1563.913
785	1	32	0	81.269647454028	151.38231836597	15.9	26.9879528306556	105.296966941794	107.697629391449	.977709235911512	.695569787002713	.095118499499195	22.1755716350277	39.8220408005783	1.31844722893096	81.7280213098816	6.13424318871173	27.4390295746125	2	103.450434178376	7.34020479486207	98.5370556158887	39.459542555589	1.0787717908679	54.3442781133926	80.7883716888609	31.3713612285501	98.6529172575683	43.3732966534735	179.632647237988	188.372555839742	9.5103103275178	7.68420859153848	24.4762988838484	21.8699222689611	25.39	160.7532977	1	55.05737114	1111.288159	1233.013338	1016.751528	495.8600382	4802.11759975646	5149.67008610256	1377.055358	20715.9701479177	1939.894	1598.381
790	1	28	0	80.2448377927067	157.653249591967	15.2	25.5404028216726	97.6192489005771	95.4534617902245	1.02268945588492	.619202262898049	.089646258795453	19.0597676374319	30.2211199768922	1.25531256410648	73.1795587123731	6.77157557112415	28.7169572907296	1	99.5416146703064	10.9906459531048	112.564495945189	33.694426171307	.974233105604071	55.7039499551756	73.9627412813134	29.9427042136376	100.148972377356	41.5434637993458	198.702107915189	178.801444007768	12.8731612979318	7.80854129211802	32.2035193473421	26.9901887197921	42	258.555192	1	49.23378448	4532.880961	4482.062774	4982.826707	3742.662128	4450.55333228083	4567.63167574536	9123.739895	21600.6332569086	1141.177	1739.074
791	1	43	0	103.601693353849	184.674675862305	17.8	24.2267683587124	97.5932798911817	108.590061972616	.898731229343919	.528460545201921	.085773391649499	19.0494619623129	25.2692196466711	1.1954011291173	67.5761100383625	6.83597441733501	21.2558218865306	1	103.339990270324	8.0305125846935	120.617566891189	53.5414814192336	.984211303095799	82.1452989181562	74.9945743891585	17.7966549623525	104.398605142342	39.122947211712	183.633438735851	180.589028003451	11.5509924595652	8.46032117855502	58.2059783431469	41.0463647716679	24.13	246.1959025	1	38.35581516	3690.526977	6252.282457	6538.734422	2912.438302	5678.61663208168	6750.13122113887	8302.09923	25257.9104148026	1725.686	1632.937
793	1	31	0	87.59600903721	165.352911335242	14.1959867909609	26.4208012013696	107.942764230189	105.641807330088	.804788228377583	.602878274598334	.0923584992706892	22.3092121662339	24.5595462880447	1.3138803147315	140.204428409616	3.10371601496008	18.9260632886057	1	111.637979019317	6.72900870337035	141.110887923394	41.1581137237517	.882635927153751	79.0780122263823	73.0709953686455	33.8591044661589	120.243590814876	50.0965679798101	179.687547218229	179.714559635322	13.8457167031243	7.21899195720034	21.8384229759686	43.4326499088784	39.1519922181033	262.2295415	2	53.068321	1447.636815	6645.284439	8668.772606	7595.37036	7886.43575398251	3006.52374172583	11178.28024	35794.3109216867	1403.873	1919.707
795	1	36	0	78.7815581435862	175.02054442931	16.6063942237233	25.5174692356959	76.4351301817223	104.61218997871	.798706278145255	.641995748587215	.0942041305025341	21.5158681233297	49.0201743710786	1.07822787281591	160.045790655259	1.25336677934974	18.979622067351	1	122.778225007234	6.97547267260379	135.136776477855	29.2034186410019	.735752760191099	72.9202158202679	84.1364581547095	21.9073345457437	116.859606593149	50.0735611744603	207.248660929501	183.073043899349	14.0425895642489	7.23519465078716	56.8646282721311	40.8984065870172	33.4360908658709	140.4326758	1	44.36644054	1236.937467	850.5564349	433.8859324	1408.683263	7505.28107638471	3857.37786310725	783.9634034	13693.3068157523	2380.263	1217.717
796	1	38	0	74.8489603411872	152.989144756284	14.6	27.8120159059763	83.4469874561764	85.9478051550686	.970903065012769	.545443845634341	.073495154673917	13.9274592879557	27.4196585860937	1.09451467034892	35.6878062359368	4.92976723736326	29.5412016435002	1	81.6758827364538	7.80561824486358	116.435452051956	44.9887132768636	.720238065492595	72.9048594519263	57.9333496361796	31.8567926569376	117.565673134523	40.1115348772437	171.348791005905	174.311658610968	12.860421323523	7.36329861561244	37.336401626555	22.7934868537704	23.93	189.6720846	1	51.0501443	1941.265287	1499.189471	2310.661677	3280.266873	5059.56690074527	4212.82142167911	3139.49918	21873.8106771489	1286.987	2577.094
804	1	31	0	77.3490971670835	150.927320373477	17.6643666640448	30.8292384361848	92.2043494987302	102.562900600518	.886735610946198	.647522061221389	.118147413442843	14.856936271186	30.1422555518075	1.42383658708539	77.9105169404473	4.62209195371834	24.7547650622859	2	105.656423359644	6.00282947995001	85.5558137823828	50.2298288361926	.780742052482674	66.3683080750343	45.3174735057401	30.9323141360655	89.0430635686207	46.0062826782378	179.240495329388	174.892250470002	10.6301654431969	6.89464545554365	23.9061773703434	37.4830948202871	13.8651245782967	230.5046996	1	60.93616209	3405.000947	4991.353201	3586.329125	1203.069597	5729.35988494661	6076.58859117888	8394.716084	20652.4865158135	2335.351	2541.503
808	1	33	0	82.3695636274206	155.086512404261	16.2371499476794	24.8666675689165	92.4723684923956	116.722525752906	.832071091279795	.706380488331342	.0931707621676323	26.7996694522444	31.5803608524293	1.33910733307246	93.6599633878912	10.5822080947866	24.2195341378159	1	107.188328486838	10.0139091616817	91.3795993961394	48.7786345425702	.826934151517344	85.1719336827227	64.2107491430506	23.6401675161906	89.3532512841339	61.5590820466168	163.277550230297	173.381106833112	14.3585152818356	8.24200702505841	25.1009259903803	22.7657061258797	13.589070198941	201.2027778	1	52.34440552	1736.769155	3057.906275	5787.186701	1364.913664	8094.12068812177	7378.97409018129	5016.004378	17572.4526949343	1593.433	1955.49
811	1	35	0	96.174805306131	162.423733581556	17.0685839697544	27.1966438377276	98.579957380367	88.2385022930102	.820644768280908	.572680644885986	.0901509810065036	14.7534685159335	25.3863083495235	1.22819772837218	5.75805625163484	7.56639494535484	22.4246990945598	2	106.82801851831	4.48273641519481	89.16224221827	51.2008849605918	.983789927884936	43.0193758296082	82.8765237756597	19.1487143334816	113.854445104604	60.112558008288	224.84624654043	165.55016645696	13.0830617399421	8.00845570917154	41.2964845912647	21.6686372368131	21.6205950840958	228.6892516	1	57.55451982	3997.927145	1029.917151	3921.726328	4125.479005	4652.46904533356	5605.95054886304	9240.398137	22164.3443334178	2093.013	1690.909
812	1	35	0	78.7740298011922	157.974285411648	14.8290901455912	30.9348853407428	97.320311765885	102.451905867114	.919869821699103	.621876547988359	.0893036639100173	15.3126858852338	34.548439513499	1.26462153598666	26.8653237090446	5.97979917325865	19.3786437683651	1	103.502917257312	8.0836123859277	101.919187798165	26.6376795176184	.638645783509128	72.3831057660573	64.8073765305453	27.3034302759916	113.928814486368	49.9619093311339	234.67411895853	182.075100837828	12.3676713974215	7.68734164263442	42.6065798768541	31.7863610688946	25.4287437604944	231.0001935	1	58.88706826	3495.694394	1290.02536	2824.386864	4754.262715	8821.54910251498	5650.14653440099	8465.722837	14414.0104263206	1570.672	996.016
813	1	25	0	100.200492609642	178.032927305787	16.3016778009624	28.3891551007982	89.5812394495588	113.453747225052	.817523382464424	.530443938309327	.0887723625710933	10.4524517003447	34.5565410649288	1.20521679814672	127.392071637642	7.45204463124828	22.6577843967301	1	102.752446567276	12.9871417018527	118.080544850789	40.0720190251304	.799811882642098	63.0082537957787	60.7844404485077	15.6641536401585	107.780896329583	41.8313075037731	212.110876448598	203.751426851959	12.6615200406173	7.13867629907618	35.1797552815406	49.9202620630385	15.2122453931952	185.3523156	1	46.52533905	2721.789092	2261.793275	1204.777227	5825.067155	4566.21256781742	5728.3794496581	3041.5034	29578.6440498196	1413.691	1936.365
816	1	37	0	102.462646949047	177.476589396712	17.3747251159657	25.7548982845619	102.46089860209	113.966299785447	.813889018898772	.710020242926839	.102610459063784	18.5656555761816	21.8718839429202	1.20419143381994	102.744233619943	6.45855456947465	27.2362924796165	2	107.344022611098	13.9936180974124	105.769583640329	39.1872762216663	1.05821251508896	65.2243570078281	63.4740470659308	9.34520273096859	95.3149799593084	47.6625896276091	204.942540479344	185.040265023126	13.2410336936824	7.69417004927454	52.7484644356882	39.8358666643035	20.072869296564	205.4850131	1	47.91254357	1956.643705	200.2809702	1940.706233	3016.700993	6630.783730736	8300.01573668793	5003.825335	9669.60857715458	1403.391	1377.891
818	1	35	0	84.5361649780534	148.626817720535	14.5	26.0243858266913	91.4421066427603	114.539289643115	.798347073110707	.61524634682484	.085410377337272	16.7237638851663	45.2133369341947	1.11236430296416	52.3320434459903	6.53682226009314	27.5375883322122	1	98.2144646663801	12.7415941859654	123.448850045781	39.2659616307355	.652575519727543	83.7854589259659	39.0679988968186	25.5491797360737	101.329476617684	35.1973145572119	175.290461937548	168.134921421879	15.7431468520779	8.73989030018565	38.2918869894347	35.5411058029713	30.32	201.0907815	1	39.40887497	1882.9378	2787.956196	-818.5642678	1837.676115	5758.38846921761	5922.7001694635	6224.510925	26444.7286957875	2115.442	2445.464
824	1	32	0	70.6808366277837	148.270486260764	16.7895997669038	27.8843309716322	108.708199518675	103.862648110138	.917752131498128	.599662892504421	.0728277726667002	14.7366737867706	36.1150675567915	1.57887160053477	68.9340942490715	11.6185679851362	27.9464253743266	1	112.584224128252	11.1963148017472	98.0088335177861	43.7692480014375	.415632225666195	92.7387477025331	70.6457561236602	35.6374758363236	106.42312305799	46.0695334872726	182.057860941306	197.764723452274	13.4319002517965	8.52396045526184	57.6298589243088	22.2084678170504	29.5201704779174	226.5636624	1	42.50813278	3429.745796	3044.827857	4579.441632	3241.622959	7099.10074257292	6319.2454155907	7653.779173	31950.6899055559	3041.704	2346.429
825	1	30	0	65.4716238688561	164.183469405281	15.7843553956045	29.6685340218246	95.4607952784281	96.2119513939833	.948150627662835	.558326403783576	.105121739463415	15.8419172142167	41.9778650362859	1.25497197909979	102.260707810329	7.74614293073973	32.8009645307669	1	108.214584118425	11.5047017177509	106.452925663296	49.0173155108932	.92596743797767	50.5498555360828	78.4282238428132	23.1185632097768	109.482228951034	44.4111813116906	194.337942532904	170.282708495215	11.9355540937046	9.28393498976511	38.6219289742876	39.0456703825621	26.4670990822196	237.1665187	1	54.08955646	2874.421522	3574.439187	5293.806933	8462.228632	4329.14367885329	4080.12402950786	9445.73277	16678.015587444	1830.215	1849.678
827	1	44	0	87.6404162528925	161.56891315378	16.7872099558881	23.5394055708312	93.5717975202133	96.5012662060908	.903134891812806	.564211355189764	.0548898450434208	25.0454606278217	34.198247218781	1.3551930201659	60.0513433728891	6.70638391762914	26.9905605399312	1	119.381366888003	9.12558977030276	129.035749594157	44.1685877982236	.86597057361214	54.3871842131193	70.0472529033432	10.0715251998045	101.420304205472	53.9785346568096	172.656775733223	189.69548636931	14.3895217752084	8.347657681282	57.0999327413738	18.2776771907229	17.6358555057959	206.1614089	1	42.49326709	1964.016752	2635.856168	3141.398401	3523.332175	6856.90594146959	4112.28740014136	5446.952981	24319.1034920746	1710.812	1716.295
828	1	39	0	78.0131169751112	145.790512487758	15.6215423152535	21.190137100406	92.2103521637619	105.909287448143	.963691777540953	.531991020629357	.112415370378643	11.2066992945038	26.9813465061889	1.31418062988203	47.0334601250768	9.88702320024749	25.001557813854	1	85.4894197192625	8.54105979921005	132.358060980157	47.656798975906	.96633490556851	56.1335118112038	58.870015492168	19.7691989038722	92.4792334594677	40.7710526864976	197.621552645607	160.48761881364	10.4877021931112	9.91852998391841	44.9068420442636	42.0352431319188	19.0451345992187	215.5780999	1	48.59466232	2205.785343	3474.427225	697.5565258	5028.514021	3662.9824655503	6956.56473291107	7336.033223	31797.7074397495	2477.574	1482.598
832	1	27	0	72.9602760049602	170.652037771142	17	23.3864920472552	89.3345485311002	104.521605999093	.854699348303888	.523489491821392	.083621955450078	15.9618344801942	28.8855328673343	1.25344549619783	43.6876349503811	4.81536502704107	34.0119524530601	1	96.5790283214301	7.53247612059931	112.42439624446	34.350183219969	1.21449068299262	74.6190636971442	86.2992683878401	30.648942659609	57.8391759516671	44.8536583360692	159.009065757273	159.587389008084	8.98912370149628	6.0897406880511	20.5699722906575	20.4441515253857	24.18	286.2124313	2	50.29788215	4428.978446	7170.468723	9280.744866	5598.214006	3905.8766206872	3961.81077221991	13181.193	18281.3744105079	2023.906	2190.32
834	1	46	0	82.3876725915761	144.906925273128	17.9	29.1652366563576	117.525689842529	98.4520320847514	1.19373554160221	.81104260283634	.103041277677029	27.6255730491048	38.440515591597	1.42994641939307	96.6336998693532	7.64759865882835	24.7356281862012	1	104.978596416535	11.9727581300467	122.163244041905	38.6626255829469	1.27216542017995	61.769900483021	57.9534335529315	22.5020394888124	92.793648870138	33.6980331110826	162.945918903453	202.053590126015	9.90862465336686	7.83105805161613	33.4860751586093	49.5598368211067	29.26	219.9261087	1	53.96506028	4093.194896	2903.481239	5086.524435	1402.682084	8231.29211715423	6557.74001136888	6445.961406	29311.0833404207	1511.802	1483.214
835	1	34	0	71.5426954986469	161.823720493921	15	26.0826868169243	78.2422420089133	100.194100605062	.780906675507005	.483502923861229	.06993350756948	12.2441237398278	30.6719648157842	1.079576021954	23.5738309431629	3.48055851530771	30.8768287191051	1	96.0510484571569	5.71859216556186	108.776701760216	37.7087766233599	.877084974286845	70.8940007723577	58.0744372755289	32.2276162781054	62.0438427175395	50.8138897555909	157.672258612292	172.37524262855	9.20054188906215	7.87111282229744	14.1456655152142	26.3149489202769	21.85	186.931012	1	51.4289002	1509.84386	1365.027861	4775.260158	2279.161897	4318.2284444847	3892.50744647507	4323.292027	17260.7875457106	2144.058	2111.938
837	1	31	0	85.8723833515251	169.179523678729	17.2	31.1214973457973	112.33825152363	116.270424819377	.96618079531527	.66401801518817	.087293137880824	25.2404189645031	34.8381450120298	1.44659947351221	129.762210776808	7.5286499022898	19.7584366206429	1	107.070525180083	10.7240997799963	119.655760327907	38.8767661104794	1.06533650245401	60.4533386901021	52.2846417525143	22.8779140848201	90.2203814043605	46.925298864895	242.785456551239	199.683253665571	10.2922540660482	7.60465128272772	43.9431178215018	25.2748958296143	20.6	265.465452	2	47.63299218	4558.61176	5885.140705	4437.973556	4708.288682	7289.82469757466	7641.53255152632	10886.07801	28803.7931163708	1461.072	1808.166
840	1	32	0	73.4899736773514	183.217576780444	16	21.1725113684661	89.5092078936286	96.7105767356989	.92553690521616	.488540507229231	.086404407529621	16.0243962284837	20.9962881557882	1.2966140924264	56.3643284037338	5.36679135512639	25.1710977913754	1	101.323480192805	8.98138303504675	110.180800144444	46.8457570756	1.11383690434741	86.1816290023562	47.5418610776542	34.051616997458	70.6698269821936	54.3584805098362	203.68624675204	179.324390374677	12.1821807700253	9.41212574312231	38.4465454013553	38.4014695757069	28.53	239.8399897	1	53.93695235	5322.23704	2268.786385	7645.025588	6153.165512	3694.27926771459	4279.22112622036	9374.683044	18293.5523171909	1431.223	2611.423
841	1	42	0	109.073131837416	158.304923115531	17.2445580068743	25.2810806487687	105.030571290059	96.8058161913214	.870906583257602	.495016800463782	.0958563313107006	18.0253911669715	26.9994509077223	1.11052439347375	68.8929889539038	8.66935917907831	25.9369934645714	1	107.762708497059	8.13741127127432	104.941256793216	52.9648931356787	.998526470537763	71.7607453628443	75.3079635260219	24.7017865755188	117.646574168699	51.5050046537654	185.628471202101	164.612991283939	14.4873324734159	8.71136065621904	21.4216197440401	31.5610428514774	22.6046501615201	217.8022009	1	48.04345396	1921.995484	2085.253876	2356.947231	1940.019512	6975.52224047482	4761.79940343369	7014.869782	27945.3320823668	1535.665	1404.041
842	1	43	0	78.8974397082347	159.726846352933	16.6	24.4916456696737	90.3440736893099	100.258540260082	.901111002164478	.565616086163033	.084761519261515	16.3246717022857	31.665464494415	1.17931731458824	63.49741092606	5.2857720160682	28.863457211788	1	97.7868566373945	9.76393217922305	94.9885655344697	47.6534695633745	.530350345745683	59.9714542910515	48.3876365806209	23.7667885054398	110.639409993018	56.2713890959858	221.90456651384	209.050332285697	10.2012909534504	10.605713678652	31.1131770962384	35.8614332475408	31.33	262.4425736	2	67.35134436	994.0154187	1357.904476	6457.134217	8502.146355	6203.55480501166	6250.24462502188	11658.27516	26060.1006579236	1258.148	1590.344
843	1	33	0	89.1003778632148	143.061751517118	17.3	26.011638697586	92.0939396967296	105.152941210108	.875809450852306	.64373558075521	.087704957242129	16.9631243872657	43.4520135979225	1.07059830180811	48.4514473322899	4.64821416177811	19.7877359924605	1	95.7783844820224	9.96021017775638	104.739349181647	45.3618498693686	1.27325326679274	41.8813659304287	66.1260369824886	30.3402694649994	118.920077890361	45.0562804315414	158.387622407638	199.119037258642	13.0940025170683	8.69063843360054	50.0647481708002	64.9883457804099	25.17	177.6530883	1	43.16110905	1266.485813	644.3638111	752.2028252	874.4806931	7705.45866037719	7453.74576984614	2922.551693	27176.7737153859	1351.763	854.593
845	1	40	0	78.6275397633144	146.432306519011	15.9328931608034	20.1837702989578	83.814315444557	108.640087354346	.746732953301398	.563947194727371	.0891978751242859	22.1928204912692	18.5796759220539	1.11703310135752	114.874862949419	13.00680137116	25.3753009054402	1	110.954850727605	7.74322035136865	96.8912737130886	32.0998795965279	.511278326483443	82.8534179566486	40.5454548499547	34.1425939647015	94.7584953942132	43.3444884087949	196.043757826366	202.425483621191	13.6387666407041	7.83727170779748	34.8625690042973	53.8461959876586	20.6871670292458	210.422412	1	47.98825673	2700.062856	1246.224206	3052.222446	2610.156861	5287.44914228097	5799.40370990895	4767.102963	18196.5625112061	1885.79	2545.456
850	1	35	0	94.0040165307291	166.820685717277	15.3555328501316	25.6746699379291	112.99646249006	104.907930370886	.759473859942227	.752849667200644	.0948340133364254	18.2398072713986	34.1959505172854	1.27949213815853	89.4065563462034	11.2071983019297	23.2293713487219	1	120.647679098649	9.12444039637339	98.0775913172401	43.0082476364914	1.32681131162681	56.4467599763884	75.4011549006391	20.0295167511504	93.9936524141522	40.333167367382	155.422228574927	167.516639521346	11.9642668414395	8.9813939191692	20.8924029669724	25.0280832914868	37.4713142213295	200.6517309	1	71.3911834	2930.442411	1758.32452	1943.45177	4426.360937	4601.96662353352	8018.61080000177	5976.096999	27287.854269729	1721.849	1637.812
853	1	39	0	101.428437786293	164.106062311213	18.2293434085441	24.84180198377	103.478159331076	100.753219875245	.837280904305226	.638363792908785	.0872470199029194	19.3012112352299	29.0562270189257	1.45840393411461	82.0347482222685	7.55548544272024	22.3438427418354	1	104.153143441319	7.88935113883927	109.025183589954	57.6881151269772	.574394530302379	50.2439128870901	69.7093778953713	27.262380232627	91.6766737341241	45.3425630034617	204.66518893317	177.621202965092	11.8547600413673	7.93784636040364	34.0183487372706	27.6907563601853	15.1848241279367	238.921765	1	56.67086272	1303.250211	5987.144742	7270.555014	2816.851773	4985.40231384337	5388.63406583201	8716.373157	23132.784523681	2927.144	1892.981
854	1	31	0	68.713163030392	152.155438354122	15.900405327935	26.6681291905697	90.7791531111579	93.6430290391436	.790295794102713	.483518522791564	.100581023500185	23.0742636479554	41.6286991063389	1.22939571479335	76.5658481232647	6.95470120969112	34.4553226603661	1	108.192874479893	8.05512701186817	119.222988430527	44.7918645173486	1.12920858100406	86.4008838510199	77.5335516309424	14.6590073806001	78.9604257683968	49.9683474167541	194.244228198833	198.335158529226	15.072588676028	9.49441693843546	18.1129507785663	26.1361479714978	31.8644635575765	208.7408848	1	44.18786036	1575.193442	1863.328526	3521.595608	331.0029292	3983.57934792526	7004.92074721493	4870.211468	23453.6219674046	2058.928	1079.98
855	1	43	0	79.1964716880466	176.507777238265	16	26.0215226312575	107.209513129652	104.361669450882	1.02728821504825	.607392573897363	.0918959271683	22.9884981357477	26.5036108041857	1.46837111249671	83.9279847423579	6.80395015457029	23.5744444681332	2	118.576760930941	10.3619467204553	99.8268909014878	67.2868567460682	1.03218269209028	83.3210368251894	60.1898014438048	26.8104636839998	99.0760005756601	39.8339504852775	176.109626893769	179.137120337546	10.272913661215	7.60465128272772	47.8891447578208	53.3783730638679	30.97	149.9378743	1	64.21274181	995.7292971	728.5499376	1746.562364	1884.151632	6784.70611949888	6491.37077237538	1047.508365	29915.1424364973	1901.794	1467.719
857	1	29	0	79.5655312078306	148.337388691027	15.9291081849151	17.5676851868629	78.0419890410267	104.315047827826	1.04027928045834	.679211066703283	.0797046944827016	24.3848828024929	26.329722656199	1.21162928149104	67.7940470741858	7.69892117001582	23.2053882008098	1	121.129092834191	7.23014596838911	102.427913659601	43.1807617283921	.789849959799903	45.4745704194647	66.4709276052163	19.9699061946594	115.491044440656	57.9194706965354	208.973642686935	187.629616902705	13.527295332076	7.77529719267768	46.529867171892	14.7244814797305	24.1550157574238	246.9618937	1	57.10959956	3932.13612	2835.074052	6274.396154	3524.760612	4646.34268902242	4824.87467999104	10187.89648	19658.537500276	1841.736	1675.012
858	1	32	0	102.212786017102	171.16612407309	17.4028796613275	23.2892217682675	118.777110770112	98.4213379876601	.978300013228727	.690264583276439	.0989023509392282	22.2520476957434	26.7182774374378	1.45650236259215	112.614588762936	4.17390888084192	22.2341000415749	1	97.937271251023	10.281822426588	119.309958861384	38.9702298585617	.787384547037073	99.9789007840445	64.598396248577	21.8320488480676	108.497573607106	49.8126476081525	192.961827026913	199.860626707668	12.5588089849567	10.8010387955466	27.4811463844962	54.3617703441996	4.88146787974983	249.1374642	1	41.42898549	2537.55196	3359.262404	4539.670866	8160.51286	5163.98523651529	5540.12132234871	9021.85833	35969.8488560971	1967.919	2021.808
863	1	37	0	91.2008469942375	182.614570530597	16.2083879735437	24.055700247176	114.063627193333	89.6820886634523	.766474718146492	.55362231983454	.0980594048742787	19.0750426402665	42.9509261417552	1.35406051736325	102.212148410272	7.64433409382327	17.9731022434193	2	92.7296842138749	13.5951093514101	106.198030678177	47.5514146879432	1.0563576006447	58.1325175010716	69.4153973754437	22.3168663675315	106.859673693631	45.8393858529889	242.650924094953	186.21678736934	11.9220553733408	7.62094278821969	34.0947053649579	38.8082922653994	19.620224015307	214.1489188	1	49.84840986	6790.795745	3472.159172	4948.117531	3969.811029	4875.10243439116	5161.67330098338	6201.533909	29674.5893743937	1397.599	1385.517
865	1	26	0	101.2766203832	165.036188900296	15.8978115627324	28.1657650121488	117.464546206407	103.255932152664	1.08394166545477	.726493115557241	.103794836715737	20.8794000930502	35.1059154278191	1.19577133187093	59.1686567095719	6.57434893379395	26.5327493287681	2	98.367574794931	13.5456555770012	109.854738254915	32.4137939665816	.946678906073794	56.6388873215328	53.2906634007231	12.865056366194	109.126314115652	45.152484295133	236.472681111074	184.797623205377	12.066603185283	9.3820312920463	23.7116364536341	53.0133534993511	32.9545816333848	190.0468635	1	44.34184918	1374.879053	3313.994289	3402.508646	-368.8418752	5416.65559759364	6507.63451013714	3553.912942	28202.5490074593	1730.602	1489.633
866	1	38	0	91.9164107117103	153.094788250237	15.5	23.3954459164815	97.3171149981208	113.757920007454	.855475513192786	.635665760476796	.096151221143571	18.9417540299625	42.0538746343556	1.15224916580798	63.3745090186212	5.51925074240818	34.0897152656689	1	106.195241439855	7.40449470159365	92.3218712309608	45.874532694681	1.09774976206245	57.3049732690997	67.9626273822505	22.4237182464567	87.3890209174715	46.5560506249603	173.687541852225	168.389035934233	12.6235826504053	8.50865462475922	32.253440374654	28.7112414601143	26.93	195.2002106	1	62.07991307	3614.232588	2935.981916	2084.497345	1915.436491	4909.62623996893	4608.84906613501	5228.622412	21631.9032763713	2178.234	1449.758
867	1	38	0	75.9231046331115	173.322763278557	15.3	24.1857882858094	99.8432729120832	111.910688519682	.89216923095352	.576054010583824	.090681252256732	19.9379154677491	31.0442571834894	1.38399057878199	70.4573355372404	6.27075261894717	26.3267032298027	1	92.9635379329557	9.99170330385095	100.691183716583	51.8164541870647	1.20994697858114	90.5814989233913	51.1662702237954	33.6432813734282	114.763572835363	42.5937756719068	179.099312061735	163.218738760916	10.6603129294352	8.54369569473493	44.081889422494	39.2201085054548	27.89	248.6174742	1	45.527014	2996.144313	2725.754267	6369.01498	3953.48732	5971.7018681622	6071.15818334569	10400.28645	24290.9577031242	2063.091	3266.17
870	1	33	0	75.2625958131684	174.289010555833	17.2775099094142	26.205956724938	101.384238774132	91.9466759011848	.884809380748629	.542687792453216	.0937721105147502	23.4980599846458	33.4114713192394	1.48573752408382	113.454834424429	7.82995718760794	18.4926360851445	2	112.289893452864	5.8170197123778	131.024732652411	54.3029622045578	.772075022722129	93.2715865422506	48.3275098858867	21.5118271322572	107.792897112173	42.0633809930878	185.408775935677	168.909016792604	11.7801250871504	9.82267342602718	35.1933704172261	43.1280828706222	8.88853327924153	209.4038621	1	51.00513251	2315.950274	3409.301603	936.2830219	3907.036621	5247.967977277	5643.29258232843	5710.335371	12966.3158683106	1482.565	1523.851
871	1	37	0	95.926989489235	166.253926029676	16.7	26.437208313997	106.336683094967	101.647079463699	1.04613613746712	.639604042048223	.092929462630087	22.6157464238516	29.417323927814	1.28431678625488	89.4707715743276	6.65129899552539	28.2368008103513	1	84.4845569896279	5.72055616631405	104.646943251719	47.8660327795224	1.15484602045035	61.4933157419437	78.0050859802868	24.2800196701428	79.5953561816714	43.6107020554773	191.704453406011	164.810053774709	11.5686380316329	8.26194759306673	36.6484348230297	25.0448545860127	29.83	218.3545996	1	47.62436563	2025.681291	1914.779098	2679.703026	5883.466325	5142.47416402213	5362.1198629844	5848.378878	19873.4664384538	1296.969	1847.364
872	1	29	0	84.7844982974348	150.749041222036	15.2723062405275	22.0355015117675	101.784057192504	97.2034961602767	1.19203365556896	.781893502839375	.0701433699505869	16.1628124108538	21.9277114561992	1.12951173246372	97.5458787498253	1.12127904482186	26.8804120913468	1	100.379780663527	8.75465235618467	144.877914933721	32.5410754763579	.648697064205771	67.2788884861075	86.4340282178018	28.8131960284081	86.2685772212863	47.5749552656198	212.11343894992	158.704818204278	11.8484808899462	8.32029565823468	47.095700205653	36.1188800524687	31.4882397055044	222.2371825	1	58.58222609	4520.222213	1086.795131	3284.630405	2738.746001	6006.81761462707	3107.62317277491	6941.202928	18909.6677482885	1683.819	1620.02
873	1	35	0	82.8899660517345	146.824458427611	17.4	26.4902960351174	108.211193976924	117.293489711126	.922567776297128	.737010680208131	.100495923175533	23.4199207957342	47.9289708094229	1.32127711811278	96.2228129649764	7.77767032880731	33.6488577178679	1	110.446942405892	14.107145857939	117.022504865337	36.7999576963484	1.38078282538336	51.5530576446035	66.6688279679802	22.7151682034892	103.577879978257	39.0023392254225	197.227934707364	201.081806405855	10.8065868562087	8.23335541148554	37.5690629020683	47.8468717624201	44.97	233.3661939	1	58.12799488	2305.473011	4903.712473	3342.320507	3301.624882	7403.63829612033	7021.44531663362	7400.881438	28862.7565673814	1357.57	1745.443
875	1	47	0	88.4454236558522	163.242879079655	15.8179634985718	24.0089012878016	100.147853486647	104.669477913107	.851830864119984	.561573872850568	.0900413614290883	25.6350269258255	49.3740514835808	1.19664171830053	89.7894732834728	11.5662327041384	29.6830966397887	2	102.332022409566	5.90498603993328	111.833080225158	48.6115353547502	1.23042033464881	49.0455376569298	70.9826682041166	28.2750502871058	78.951026140654	64.0448038261384	181.672021456499	191.964382338192	11.0115311235655	7.84333815114514	43.1987427822314	23.6472247706261	31.7718144691753	225.9130486	1	51.5915872	3447.743787	82.58110331	5077.448246	1498.974835	3219.62926428765	7235.49948198721	7395.40537	18497.7203085728	2278.944	2777.149
876	1	49	0	86.892723958008	184.085064195679	15.3	27.1864358384628	96.5238082444994	114.232799023564	.844974552576516	.524343507531369	.078684705113482	18.6341909034379	27.7365064641792	1.28891868916287	80.6377262776178	5.7057185031007	27.4487195585389	1	92.6233317637525	7.75065748003544	108.535694759194	39.6353149122588	.711162672610953	81.2932768792671	77.9262509795371	11.1515091247857	115.307170416345	53.6913116825162	226.561567720957	180.105908384285	12.202340515898	6.75155951890047	49.7225257529062	51.5344516618643	25.02	216.2468468	1	55.38462235	5127.818334	3495.579798	4056.971885	5989.141651	5082.1050889499	5710.51363192964	5836.80408	20287.3781593516	1599.496	1018.937
877	1	39	0	83.8472696915996	151.958769219811	15.2331233897858	18.7593124210835	103.052011041087	116.837613212469	.924800885967125	.59380523730797	.0881228714861791	20.7349386831047	31.9517871199496	1.63004050005227	-41.3656745858491	4.84375036445563	18.7940044305345	1	113.17010924645	14.8786019169725	116.417895312741	34.4429698694439	.593030076741707	57.8437370171014	74.3316800808243	31.9585788625991	104.435072231805	47.4171226919425	215.299726308323	175.723869687936	14.7536689018831	7.51583349734865	44.5312116374844	31.9003980620764	29.4991031700192	248.1995568	1	54.89413413	4904.920512	4604.00879	4870.707156	5415.879994	8826.74413625151	6107.68967200071	9742.435976	22320.8651883615	1302.407	2431.865
878	1	39	0	95.2422162601433	156.980612427753	15.9651386133337	26.5405125319958	109.285942385555	95.9225751909835	.775352909839421	.707000947890629	.0981963802333339	8.4450295465067	24.9225597295736	.998939943704754	-10.4200227705762	3.99795894533163	18.6151818560087	1	95.3793856143893	6.84516709294403	147.79733835673	25.5308381079813	1.21162380764727	49.6573456478654	75.5267356553231	20.2144738674397	81.175988967967	55.7838088802528	215.270388282981	181.540493030916	12.2982860466233	8.15367218161846	57.7405262396205	46.4108039522544	32.316136816371	182.3289097	1	61.72296141	1641.953991	2446.091803	642.4650741	2527.398528	4589.13911025971	4725.45781414025	4475.783138	26670.1586648414	1558.119	1966.772
879	1	43	0	96.403531642718	179.727560862084	19.5	26.7510197444062	113.045813153032	110.140536707884	1.02637790346758	.628984294956182	.094272910212001	25.5594491589811	27.7114679132848	1.41608346692962	96.4343855112676	9.8872095190568	20.1093019515392	2	111.054635832697	13.1425572034204	123.068298135797	44.3898274068488	1.40289828045061	84.4699673758878	63.3328968988208	20.9906298247224	107.57128418627	28.7323306312319	177.771859069762	199.119987099548	10.8306521921302	8.95722679210012	65.9083525482565	49.0247660712921	23.81	231.4247047	1	58.36700782	3182.204985	5216.662324	1971.274865	2624.044224	5916.57898590347	5396.65747206163	7451.62101	24719.9413428461	1926.9	1607.375
880	1	29	0	101.860979824036	171.747195690579	16.1616706413188	31.9444535635412	98.6857270667097	100.773785824189	.811641771177528	.653160455435136	.0801155837253318	27.7301152739674	29.7233557072177	1.34639129424002	58.9917402085674	6.04847068440285	26.196965703863	2	77.190785335144	12.876631274377	95.7273023937596	36.7787318888004	.924271230358863	49.1893287692801	44.7490211272379	31.5868229032494	89.8772361929296	35.0559744269704	216.582127480244	188.81198047864	10.8148183335084	7.62695295658268	67.5054980041459	29.250603438355	17.8114948488656	252.1451108	1	49.06535084	4065.211452	5161.042974	6781.109303	5916.087074	5850.10076357517	6222.20960686915	11381.94248	26195.2180304652	2753.908	2568.043
881	1	29	0	90.2303661252372	153.977711033542	15.4252511896775	25.6292861523107	102.866883394541	101.929141954955	1.03922281141276	.531228955018742	.0856666341606469	15.6143798297271	30.7930801833281	.945062932763249	130.384916294189	6.07670549267204	21.7358802081857	1	117.989448911569	8.14537844486185	145.227270038566	28.8491613597143	1.05412433640449	75.9873150348722	68.0124745131179	26.2425956558436	116.752249838552	58.4143676910317	220.565823413373	171.512072483602	12.8298547769897	6.73111485208501	55.6113809528761	38.6481438908377	10.5512442081817	232.2504508	1	54.28567535	1844.407401	3773.420197	4072.11014	8144.026207	4176.50864002295	5434.84185365029	6207.643034	22147.4911692203	2239.572	1403.715
885	1	30	0	75.8101889306854	170.53709934745	14.8733216014225	26.1170845406596	117.010526451282	95.7238937996444	.938195707929845	.559745138211292	.104665531464037	17.1533194436925	22.1165289227501	1.59057425076142	105.055910969041	6.42067627519573	20.8594882713864	1	121.202025214327	7.52940269445535	112.830170635396	18.1862272862345	.808581003182917	81.4985732579953	68.409550804965	23.2399466464121	99.4424215300533	45.133623648755	212.141835648246	191.610231922532	11.8435550666414	9.27528665012069	37.3379589240067	38.134029273293	7.79008650570177	203.934934	1	52.70781118	740.7049957	2671.348289	1182.324076	3347.288106	5554.84604157042	5045.93100523576	5459.598596	29198.7465212733	1753.855	1592.086
887	1	23	0	82.674421921256	163.492546637863	16	22.5932625476271	105.896490832441	85.348302627448	1.24075684662046	.647714486134974	.103628677734033	22.4292111755374	22.8270452812503	1.36621316758226	83.9619234709757	6.67063993525961	25.3617574394448	1	87.4052082304843	8.40521399569116	103.507262262137	40.2832241585129	.916343540462549	57.2115567945439	72.8866385188594	26.164009523156	91.6068662615726	44.6884566876834	181.837302185479	184.133560196351	13.5008329228294	6.23513523956062	35.8210493029328	32.8349086278467	22.59	268.2965817	2	47.69672048	6820.971055	5393.94249	7076.837296	6829.204853	5245.64542400185	5079.13877198007	12310.82925	21911.3234682445	1921.15	1644.317
889	1	38	0	84.986275381365	155.802739481907	17.2942164175911	22.4656415740028	104.602785909607	110.865384420962	.991425090431585	.52934763339581	.093584254384099	36.6527385115623	37.6833276883262	1.40727432476822	77.6490631342866	7.07672674958594	18.718662344187	1	84.1421715751057	9.30107563614147	110.52948555295	42.8705865184311	.964140522226808	69.2643461155239	60.6487301965826	24.7577409633086	115.88872554648	54.07336312189	145.241567709483	192.69517269975	13.6975018085446	8.818063654656	40.6286471792264	49.317239790922	28.3373316910001	208.037718	1	50.35088295	922.1907981	1581.033762	3548.948661	-303.6311051	4538.52754909545	4788.04378254805	4154.228135	34570.8459159359	1964.95	1624.134
891	1	24	0	72.2522592997702	155.736560099933	16.7533092230005	26.2575432644226	104.516443030094	96.1335552244273	.647892070445232	.716116433572461	.0944073466344562	18.4278980516829	23.2724175626645	1.20770608514547	69.8016141787419	4.15697590848431	27.0841368581809	1	97.5810380924959	9.54350485950417	118.64249661591	26.6643913770095	1.31155180952046	78.1814823715831	61.5496801956324	22.2733743308927	104.006310281417	32.9823219594546	170.943769747275	182.949200279545	13.8170785339549	9.89608301803237	33.6347511569038	28.8598572296323	13.8399133851635	176.8705317	1	66.54904271	1137.734446	1053.556278	1745.068519	651.1319296	2865.29012847692	7294.19827003963	2433.277422	24977.9980700841	1303.904	1997.416
892	1	43	0	93.5619249148294	166.432505314369	15.5	22.7571739034611	103.211222742219	108.99016006061	.94697743984248	.620138611428494	.099623614747712	21.3057407362778	32.7609877482478	1.26290280086074	73.0525521779172	7.39338344794794	28.1328851289582	2	81.310646161437	11.5310217223596	115.455826345089	50.9972836778616	.77734364089556	86.4143533614406	50.2008415978635	32.4667566473654	113.209455573815	36.457524058409	169.328906066366	187.539773049648	15.1102931537433	7.70306747703289	40.5968194121378	15.8685682839714	16.26	180.6899456	1	43.74074367	672.0133595	1115.379407	1455.05999	829.0703616	5036.62956057815	5462.43269732804	2066.205702	25685.8432470835	1688.008	2506.254
893	1	33	0	73.8461669545213	168.764457793906	13.8928635755437	26.9080757207703	102.039989001583	110.780951480323	.552581755071878	.60578649077288	.106595169993001	28.8299090091605	30.594596379713	1.31987624950241	117.673470005739	6.64115438918379	23.0673653312318	1	96.2922408990853	13.5817534217145	110.022192145669	70.6431168206036	.722620338818524	86.3698450705851	62.4310214889119	28.9933032642002	110.062670743442	47.4026389888168	193.248957914868	146.330578899942	11.1174472385552	9.83499089467223	46.8416646930273	3.17218891717494	27.1281562112563	237.1519793	1	57.77247568	5553.28712	5560.576607	6760.325303	6130.914838	6236.55415730551	4587.30011197273	7768.456852	22974.4310369133	2349.322	1919.251
894	1	40	0	74.336059454421	151.909179021197	16.0548621983398	25.3526396919042	107.542863957293	107.514986701703	1.09322878870298	.708534994877846	.0957776895775751	23.3695274649072	32.2005459716893	1.47365688785911	96.5084655509243	6.070322658855	26.3039072741289	1	102.668121629133	11.5553560251661	127.645368663769	23.727287376998	1.13524262360297	50.0380828673951	69.6140605768887	17.4382140054367	122.167144824285	47.8511085525242	213.816874777869	194.116421880317	14.2650192264933	8.30535464980421	52.1882793640252	44.7896478362381	25.4204662218399	211.4999768	1	47.92717052	3926.180292	2178.207418	4165.376832	2602.23511	3853.44884599559	6423.4316716576	6480.913856	25891.2337509391	2027.488	1916.526
896	1	38	0	84.4162097866356	166.146340870648	18.2734448066331	25.2923911248799	117.793055692688	99.4759209686017	1.06723925000406	.63095504452067	.0735765451027546	10.1411571297795	40.8115108408383	1.35130565791158	95.6360767550548	10.436293084934	21.0536706198094	1	99.2194405017945	4.15979303648928	135.156298781629	43.5836531019886	.778780727158301	69.5376265360392	68.8989430827787	14.683591022389	114.44744929258	44.3985677570454	119.612370811403	190.519720490265	13.10526978157	10.8082780095749	43.2584283720353	48.691380106844	12.1069303480908	258.7015604	1	60.05464572	2986.558808	3377.054678	6023.426434	2936.933268	4902.46003502049	6260.38837546017	8914.331468	27482.1978260879	1485.545	2028.735
899	1	24	0	72.8876649038284	169.324937208366	13.5	23.3566037776181	93.931398507324	102.080813257839	.920167027569319	.554740489238952	.088344028216365	17.6468079462345	28.3300465425388	1.31346266821566	52.9076854839891	4.96737660165421	26.3892704474565	1	91.6697669151472	4.76628436494502	100.817205444837	39.2820614857483	.929626255834592	47.4896439198055	51.3998239157372	29.5810958353104	82.7833277979516	46.6012182994746	161.970521477924	170.350509607306	13.3360254342842	7.25363492770412	39.11074938206	40.898250810802	14.76	216.7077889	1	43.52310613	4174.367299	4475.052159	3164.546978	1978.333681	4023.29767312403	3447.60747894179	6194.191672	15986.2079145387	1929.039	2263.435
901	1	29	0	102.016849026026	136.532765918411	16.6123872253738	22.5598070174456	85.0318196220323	108.85133341499	.891665549714526	.486548067833064	.0687643831698224	23.224601303169	36.0360711207322	1.14022412485909	44.0714659835619	7.86147242957959	19.4919893181999	1	109.823498435755	7.12959109729272	103.575595928822	45.7178506318014	.704103481437778	69.4387508195359	69.3275458715943	20.3810478220694	101.002153784517	45.876287463645	237.360875446931	170.695509950456	11.3983937899116	8.10446533502109	57.325769370771	51.4386907524895	21.2617448545643	177.2619419	1	66.60169335	1321.480911	1124.835992	474.8745848	1126.127588	4214.83474675566	4670.46248851344	2575.126081	21148.1006468821	847.76	1797.515
905	1	36	0	92.7385546976293	155.163319231826	16.9842326562648	23.4364725984633	101.815325620351	114.638366347848	1.11572077457677	.667549791664351	.119762632377446	16.2799553284422	38.1190027079429	1.24710794221144	9.77724066802766	3.53054824496503	21.6363545440312	1	100.446947984121	7.2496171130857	130.064415386703	46.9841878535517	1.03796307030134	89.5833831639902	49.2636254975805	28.5707838580711	85.4211623541196	55.6420595835079	175.332131705538	187.698040462856	11.8785524227656	7.47624066913268	47.1853309085127	26.3076059126761	22.881748186046	209.3371324	1	58.54770395	2795.86539	2770.329848	2343.872445	431.4964094	2433.84039387107	7501.4793885313	4952.144208	17798.6981422	1854.219	1687.365
908	1	41	0	78.637969393807	150.144927556277	17.1925556009373	26.863197614206	113.141072147642	99.7642330628005	.862821493681986	.532561678532511	.0836618409012444	22.536202034913	38.3354983720055	1.17024981914554	67.0929303415149	9.63339457281399	26.2873938062025	1	104.697235004234	9.70149773162266	116.741118361067	21.9997203808744	.786935938775423	90.7256334761041	50.7570885574678	30.2953222368378	108.414159300533	61.9857623910066	208.862932170625	192.389614312269	14.5457693269942	9.18162706763105	27.0251621208154	51.1369749801233	11.7021188038052	260.4630379	2	33.48704583	7941.379873	5213.532528	8374.858933	8482.87871	4755.05640971474	3846.95141584612	10768.50013	26821.3578389114	2568.264	2857.088
911	1	33	0	86.5153073036345	153.732534529874	15	29.1066292649484	99.7848742572824	119.528009054018	.834824197667232	.649081045612317	.085052524993846	19.914530113092	44.707719166121	1.22032253923862	67.0879340311062	4.46155162869718	22.8268693919526	1	104.817198386154	7.62835403645295	110.629560877816	50.4472781256482	1.2482674464467	54.3726049069373	74.3505884756742	32.3196345106699	109.573345778335	51.472985998902	170.820750225685	169.383671289834	10.2562198859639	9.01041540650185	33.5944832789828	36.9836178327969	30.98	158.3811502	1	49.35921085	1467.693098	989.9716272	1272.453804	176.1710589	6152.64026842488	6037.54871613637	1090.261665	24903.9952172097	1688.559	2451.675
914	1	32	0	81.8978390825214	170.322010565578	15.5	24.6959949183074	84.6446523810737	108.519080458616	.779997877086259	.496968372437592	.076479748917369	14.3298602311074	30.8202436402934	1.11988181878774	47.2170154110276	6.40600265024739	22.7057856338215	1	112.875510164013	7.80100568942726	98.0545881347207	68.8304511539172	1.36860287233721	39.6071744286455	64.0348585520696	21.4439958805306	125.01459675841	41.5471689594997	212.882924769074	202.441275304009	14.0175898392452	8.73815953176818	46.4707113627519	28.6687125884637	39.12	248.0380078	1	52.02196805	3815.774459	-424.8045015	5611.671239	8546.453299	5603.18564262707	5109.11174083594	8819.479161	24888.6321463942	1883.727	1443.495
915	1	47	0	81.5587411427114	166.808748599316	15.1536669767811	27.9434335753322	106.54329744773	93.4661414145958	1.05869395610935	.641754984876025	.0649076599730179	21.0186346369446	29.0914178700477	.936248837709427	83.6619836282451	5.92407136333641	24.0426229800927	1	99.3816125020676	9.34019527700148	117.507685970457	52.5561866803328	.821079506748356	58.8262709646369	85.8380636245711	26.3101665647118	97.1516169706738	44.2146088111913	192.326378994941	188.056886144914	15.3952628443018	7.19557931257732	46.4810000215657	18.0841730979737	26.6586182027822	259.6930756	1	42.5064775	2926.899821	4200.23765	2797.860614	7202.820169	5630.56147549301	6087.86814447027	9712.955355	37894.2814373877	1932.105	2525.901
916	1	34	0	78.5588856361574	155.885089573567	16.5	23.0050817485899	98.7798334890103	97.5278327585547	1.01283736852387	.633670826114471	.09781004995964	19.5156290959078	32.1096891024942	1.27657525857581	59.4388195742698	4.16398313455919	27.9926027410547	1	99.1728162614163	7.61756799014984	97.4312396615278	38.6715188293165	.900331886237836	63.0479036670004	69.6582301870803	26.5105895322922	92.8802514862036	56.7000428316533	155.84731201845	180.22564619132	12.3547363576217	8.18687676351401	39.0080310504418	21.6700048642233	23.88	238.8123403	1	56.0924457	7528.606612	6572.171979	4046.749635	5324.83389	3805.24034981499	3863.50860581297	11256.35585	16916.5734733542	1514.205	2207.129
920	1	42	0	97.6710195874912	149.570581652108	16.6132769385658	26.1281767380424	95.1194892016938	120.121739463415	.893462097336305	.607925733724551	.0877509163474897	26.5045202316251	44.7604913612013	1.29127591531258	110.158008785275	9.07020839600882	23.0448976288666	1	101.176684468694	10.776073679846	129.065687886003	52.9787242763559	.985396322901943	48.5905083626858	71.8725382839621	30.2627850638819	104.096656074486	61.7655464388663	206.188412933436	185.656665962306	12.8357919584028	6.52804769539507	32.3816948315362	18.1065466676373	11.2197910260875	224.7659518	1	52.26583541	2797.470082	2463.612767	6415.575295	4456.475391	6073.17252907902	4531.94462644402	8231.978037	23326.3668329746	1755.771	1680.627
921	1	34	0	93.7247425401292	159.511526999006	16.917437660064	24.8027591952123	117.202611732297	112.893534868548	.946369461870199	.571177459327737	.0805802268333209	23.0101660993532	36.5004507026315	1.27367646523751	85.984389717906	9.14336041911447	15.0949289526092	1	91.3096537562087	10.6663852082071	134.818812582642	37.5244129523635	.94084949978278	71.1133374755445	61.765551036835	25.9464596334728	105.68279891822	59.2218898468418	196.913465545542	161.370456225704	12.1261550793657	8.34628006965722	15.6721580373123	4.38450897485018	15.5127333477139	277.2260871	2	60.02623538	6248.474381	5613.745077	8139.033202	4943.641119	6232.37593864556	4935.7075233385	10155.39195	19624.5280827716	2619.279	1720.925
922	1	35	0	99.2890379467863	147.632975949557	17.4353615824803	29.2641071937978	94.3632079773815	102.215878349583	.878382777499064	.523968608881114	.0710431148691568	17.0380609991262	22.7605475780438	1.49252380975056	161.054723141261	7.24446735854435	23.8685862803744	2	88.4232222535065	8.7897440723842	128.425544587633	43.157063707069	1.09222170521971	85.0041773849807	58.5593525656732	17.0236481304746	116.802144717891	33.9335351831978	188.814889300367	171.096437952365	10.7403634592425	7.04607018429961	41.3335783326766	35.8746943674632	31.6953111854673	214.3793733	1	50.31402909	2219.458914	1963.304279	528.7497616	2594.857971	8039.85659623519	8374.44878308102	6943.437102	22142.0355652517	2068.064	1857.669
923	1	34	0	83.3929455993348	165.499824182043	16.5	24.6501961757313	96.4109854267444	105.79869995109	.911268148581355	.58254433745317	.088480486158329	18.5907375086589	31.6917196123855	1.24604617157364	80.5460655781349	7.21466913984761	29.7000272641308	1	99.7399260236125	10.5044884675153	72.2978641632944	45.7653585624939	1.4154291165527	105.892148738028	84.3872194864089	29.0057200345036	102.148760813725	44.872698819876	227.116880649701	194.38477114687	10.7953076414531	9.65515915644646	51.5063675214769	41.6211881605559	18.58	193.9500851	1	39.99420757	2156.835313	2664.908384	388.9491103	505.2734827	6147.25475239175	5724.81174381755	4433.477992	24190.6950072007	1664.475	1837.678
924	1	39	0	83.8004339128383	148.241545927129	20.5	27.4979934273142	98.1051707941806	110.45519231612	.888189760363698	.66179268558361	.088444927030767	19.249801289846	43.1971550669404	1.19709118891579	64.9804054615643	4.86780605772342	22.925099821965	2	103.465186763497	10.9100685348239	117.358526777854	51.345449618384	1.14556594048045	68.8553814849438	96.6235521091148	19.949826825381	109.323207450507	48.7677485781605	173.849413057324	165.851589498343	12.7644334694603	9.00111127570272	15.1614585723728	37.5506752738002	30.2	213.630841	1	49.51585767	1468.139893	5177.406714	4668.466669	2623.31606	6189.24203004644	5653.17419992061	7415.524197	23908.1017019998	1729.339	1477.148
925	1	35	0	107.992051865207	152.359665389406	16.8731869911571	29.6573654268868	112.988904589089	93.3920426075056	.929250236366352	.457088661327725	.0986054645837285	18.2369041643105	36.4429490369803	1.27665215000277	113.931509351515	8.58794178180979	17.7039591143024	2	117.967689250829	7.97550302446471	121.450372787484	39.6844969751255	1.11160349206184	63.2326761609147	96.2605909635313	26.3914481062093	112.957726529654	40.9612985144777	192.058937530412	167.664150467026	12.9391778591322	6.92196358410292	48.5698592404951	50.7268565342529	27.2686083411827	199.7499578	1	47.03091579	1949.403673	1645.155526	3987.015311	2549.593041	7987.848051209	5020.42513581924	5422.62036	11113.0457904655	1057.102	1699.658
927	1	45	0	65.3523209013511	154.201310305973	15.7971513039374	26.7937995304819	103.836600287992	97.0189142105519	.763308312342269	.646974577243236	.0813517016213736	21.0944655766943	38.3230305638863	1.39479169188533	100.350388767821	10.0997766346729	20.2784957799362	1	104.190047325712	7.52334887034667	118.900236045709	51.7284691946697	.961648734117625	87.6083426595142	63.5748793329112	29.5356440498144	114.565269783721	41.8818094708258	199.543062565674	193.583580766863	15.7780946301296	6.86309544813703	49.5631229517749	56.475472410908	27.0666118416557	183.7017464	1	47.79536882	2600.896101	1651.991402	1696.828071	3143.254339	6768.2120181527	5876.25965018757	4130.983465	27855.7304833375	931.264	2367.686
929	1	39	0	79.6511817345017	157.706211848301	16.0297876567856	19.3317847661674	93.7477847450064	97.9557187644823	.983281224760867	.698956253522192	.0951637069848075	16.6161682348466	32.2870466485329	1.18402284311131	114.567047196088	6.84282358430501	28.0747298382688	1	102.871424390425	11.6328517949674	142.120154193952	48.2283902479976	1.04882471077726	59.5239284342097	47.3622813487891	27.2975640351651	88.478672083962	44.7871925693762	144.686184769846	180.831030320114	14.8225722204894	7.93125093220005	42.3134315445786	34.5705471772235	22.1006309351651	237.5698307	1	65.2713891	6833.948201	1813.217874	5998.678742	8282.149591	7359.26715898328	5659.57071850076	10457.58667	22430.3226483462	1552.84	1707.598
931	1	29	0	92.8953562479001	162.528095718735	17.3	22.5516565225698	108.295261745341	112.204935066809	.965155959324424	.666317175910021	.106420737997625	23.456379501202	36.1525969270933	1.31416585347731	85.1904443999939	6.95516044194856	20.7190926832263	1	98.493895544816	10.9057316093385	132.597244656528	31.4801412867382	.858019458921626	77.3931663640251	73.4419600676047	20.126268797525	97.7037441567518	42.0485915784811	174.27582964825	180.512423538457	13.578126546822	7.16207478994038	39.5487859299174	35.8572075077827	33.03	250.7891543	1	53.31792524	5964.653507	1445.130703	5651.813606	8154.136393	5866.62317041919	6245.75695078966	10104.14293	25246.8643742759	2056.895	1411.929
936	1	40	0	94.8020365284174	183.575596989947	19.5	28.3679224417065	93.3518390813842	106.391043168842	.877440772276624	.508519871987649	.074073645083541	17.4296706513695	24.7742736350125	1.19177705942662	53.9933962984693	6.49843436700022	23.8521905076341	1	109.394584276364	14.758549610211	104.277910223493	67.4004526343197	1.28359258446144	72.1992581271916	66.9474016476597	23.3001697374857	115.972053132718	33.1326912044606	168.673188939458	196.686167353109	16.5387546272948	9.83089467858081	55.819565664453	10.1243511885405	21.67	233.5258966	1	66.46634235	4857.517418	3693.193215	2784.829245	1837.758201	7395.4266958317	7040.91475602763	8696.110578	30997.8938325949	1433.943	1506.084
937	1	39	0	63.825893205998	143.064047460677	16.6012983249093	24.7606314006262	93.9364184936276	122.390255718259	.924438600121357	.694230109779164	.078388166795834	28.5676107371692	34.0076294074679	1.47524522940628	50.7265597680642	5.70756933281082	28.1432475311216	1	108.381120556398	13.1944860302261	114.761180227622	31.2785899646697	1.14039309209911	54.9574010113429	64.2645855450537	24.2091110218316	82.5551626498927	45.5314241257583	150.965254336363	165.606605150679	10.1020546116866	8.07764467732632	38.8458693072316	49.8521318149287	23.1793507686234	135.441984	1	61.33923878	1381.507107	1716.25891	878.6987589	727.0494418	5957.10645321757	3019.98426331207	862.4891759	33536.1419880646	1663.157	1533.059
940	1	43	0	93.352177130495	162.09042196325	16.1459484337829	24.9810856403783	88.9413553571794	101.988486484246	1.18330177883618	.645489106368041	.0807869299679296	29.1277830759063	30.6678805069241	.974501457270235	116.929265961572	9.12840230081492	16.7830570752325	1	105.261197889515	9.37267105906503	80.3564144712873	47.7202896641684	.830130570646725	89.2735365089902	57.2876879787073	20.470392034098	89.885010098893	49.635890723468	206.530506859955	176.100525549991	15.6733644962311	7.92141631587874	58.5549241753761	24.0999894230627	21.7546830248466	262.9328912	2	43.4773631	2234.038458	3529.122817	5493.857796	7699.074357	4228.58630664647	3241.33344585076	10009.63503	21965.151351309	1944.092	1757.922
941	1	36	0	79.7011914375471	158.429860402714	14.0585157572932	24.9808127919678	96.5394196149427	97.732133134472	.921505798031285	.644423105817987	.0850950481181499	31.4580612969585	37.0275394894707	1.24351143636275	103.345991012303	11.3566410143569	34.6685409602709	1	91.5579389885825	6.37925796833006	107.848442965013	50.5848114395048	1.19010243451921	54.5942124920839	86.4904532690998	40.912235878408	87.205702372099	36.852558428538	186.789075117296	172.830980772851	12.7809821696952	7.40373147688224	37.077006704174	33.8613050188869	17.710650076333	228.3383606	1	57.63223046	335.4570102	4370.066002	4001.138005	7059.78574	3299.21368867159	4491.72495174222	8333.785624	8712.35448960215	1812.888	2295.567
942	1	42	0	86.1888227062445	149.388054948184	16.8	28.6498570453696	120.0114889291	102.036287039809	1.17616479794367	.803353982824977	.104869673201828	28.8064833045013	37.8831447852038	1.44953527333102	128.618294264616	7.04375410078358	20.6444936439511	1	107.856292222627	15.7632347559556	111.065875044835	40.5072172623477	1.34023209461011	73.5400011104939	56.0226513343805	29.6018538897624	104.186604782153	47.9714997152914	207.078967408044	209.866024558723	9.75978584542172	8.59791101496812	37.2765080150857	44.6813981902669	21.81	213.6092792	1	50.90509946	3994.202765	2407.735913	2940.29429	5941.106689	7918.65331341978	7587.34372032632	7284.314807	30020.1079021499	2006.206	1942.044
943	1	19	0	78.2000190357212	146.99650690367	16.5	21.5866520015989	92.2832241585129	107.22052697913	.86068616484673	.62779195303592	.09817759557786	17.0329054686527	42.1613281523315	1.16077043854347	57.109446763381	5.19862958192033	30.9276126295154	2	108.422196060565	6.9772504704888	91.5786662667233	33.6108117758995	1.18715991245699	82.6663182931661	55.5948363953503	28.5862042346271	86.1003533270559	52.1497204367479	185.395379609283	174.620885672703	14.6446527954249	9.41607749760151	29.7592921267205	25.2288840177062	13.98	226.0795429	1	50.74831736	2589.412482	5279.639375	5817.899715	3297.128568	6160.2824088186	4731.47987475386	6435.386874	22937.854449352	1853.214	2185.043
944	1	44	0	96.5419158090663	168.383283804695	16.4	29.2105799694618	109.499383183225	116.276823114604	.941712890412404	.650298418637755	.088968321833737	23.9808506112312	35.2163023847132	1.32671214824413	87.8585387863855	5.76100758064005	20.606190274586	1	107.455277818721	14.710906185006	120.027961939661	41.9537003734149	1.50510238376446	74.7787328943086	63.209016899229	13.2393848212087	82.2672936160234	44.6880760490021	174.870531312074	205.746286408103	10.9761258696788	8.53112011149351	36.9104204814648	43.379752110457	43.24	228.9197062	1	66.35562956	2512.734803	730.7761583	7152.258614	3804.473987	6957.54990322894	7065.41995389853	9520.131877	29288.819819616	1896.325	1363.144
945	1	35	0	97.2181685330579	165.288996595074	15.3412131971127	28.7853928385302	106.897072696825	103.211024714896	.820382651907858	.464436578162713	.0947215329434257	19.7663959473139	29.3077957545465	1.28345789885614	108.585451177588	9.84150924319983	14.9044325588387	1	103.158764462161	9.28129753698304	131.260228115541	49.9246183304349	1.16070938474732	58.0077439229353	73.0758850395359	23.7137138052494	99.7057884583191	45.2377391916089	197.095455435367	180.994170932245	11.2319380695932	8.01709054281964	47.0519353206037	56.9350037039258	24.8715907167934	227.9121679	1	45.31531319	831.1689119	2952.063718	5936.654144	2947.524205	5017.24190436304	8170.86021307856	6365.024725	20670.037489821	1965.236	1740.318
946	1	27	0	89.3866790494794	173.912015907001	16.3772132686208	24.2022671373561	104.72878730559	90.1729293115786	1.0659146619204	.742512982519111	.0828362930151925	26.6054159358609	44.8168572953437	1.16796225807164	102.503720247169	10.2258705717424	22.2152938511921	1	112.112664767803	2.98830474345013	98.1687772560399	32.4297760622285	.727065494173439	66.1030675876827	90.0950536206365	19.4616578179412	108.367190720397	50.4732397580228	178.49075450885	200.029083316331	13.3146791176638	9.03476061263354	58.8906368596945	34.5095109877875	26.1803422239609	231.4633446	1	48.11133637	1845.009031	3321.143489	4352.513041	3677.355618	4553.03217059933	9134.09513778985	7604.562094	23122.7261944005	1619.824	2224.512
948	1	42	0	87.8164467948955	166.111209257942	16.5	27.0128161420653	83.3964618523605	110.986926119775	.751407979011518	.502051982072203	.071873409540687	13.9103349287501	33.8410051666331	1.05228327402997	37.3169111079237	4.12764268016763	28.3245161173691	1	105.129094814838	10.3152519512805	114.035536681433	41.1287432041718	.858403629483655	66.4466416107171	79.9282898342353	31.1341219154419	99.8912926457706	51.0342093749787	179.662744029483	165.121738190064	12.7468461156648	9.01695956194162	37.7848436931963	42.971276201919	21.24	180.5541126	1	57.73336968	900.1730657	891.5807282	988.0707264	1347.474497	6382.8366743619	5394.28062134539	2587.604974	26024.1722065985	2020.349	2066.812
949	1	30	0	78.5244675018475	157.587186170567	15.5	24.7564070731169	91.2906897356734	98.2926677805372	.92876398410004	.579302746334104	.085613245513855	16.6685838866067	31.6866562423255	1.18647322198794	49.3033961496346	4.77942225616922	31.1242340153549	1	101.879217835376	7.24765102908714	98.4146512714506	51.8966825134994	.797470081830397	42.1763986094156	66.5416840192775	30.114914655569	80.5736081018404	46.7981125337246	166.096889844921	165.217174854479	12.1226865151693	8.12655998438713	35.0462539396249	24.0755637807306	27.9	168.0213393	1	53.34472805	1096.262909	1242.352939	962.6927547	1015.476644	3252.55815469427	4310.93088637135	639.7959345	18541.699988491	1855.247	1473.621
950	1	43	0	81.8903358775424	176.449205779471	17.1	29.2276931885135	100.958828655304	112.219027687213	.899658736455154	.572169357234085	.080101027925045	20.3859367369917	29.8781035456255	1.35960055426735	75.7495314659527	7.09411649971454	26.7372941581707	2	90.7210104892147	10.9855145309411	108.946451119584	44.2107479000697	1.33767877918435	65.1522999102308	71.2960948576365	33.3528797151521	82.9363196113263	35.6879141892423	186.578268893354	162.438274072483	15.2001391744241	8.02576449636108	36.734604686324	52.4856980922632	38.09	178.4990775	1	50.86922444	1045.821025	660.3253294	1031.437764	1287.620423	6580.29331739817	6413.80531001778	2341.591148	26772.007180989	2311.967	3118.403
952	1	37	0	70.793961852527	155.202145560645	16.8769291071076	30.3528523873538	118.692309484119	105.241477320946	.904170601641818	.59813419334605	.0725591261216905	11.6547200225759	27.9712248508149	.980213083997369	121.681796419635	11.4117720820679	20.6457713410113	1	83.6228410054464	10.2424913282099	130.204427548568	27.2619566809153	.423570295423269	72.1443042896863	79.0054801300284	16.6033251540503	80.2259762772301	52.9930061979685	178.997632959174	176.996032223251	9.24182541891932	6.64093081264873	35.8071974863997	36.2657816366991	34.0748426373466	233.5096758	1	48.45340643	5077.854333	2645.446906	3650.902964	2208.982674	8708.94638247788	5697.76222001761	7354.920123	22323.8185450318	1248.968	2088.221
956	1	43	0	97.2148895924329	154.746024660533	16.3	24.5552607919672	88.0124080441892	100.160437614075	.878714292196956	.56875391944486	.083747358761265	15.4929084366388	34.0315737490674	1.01873391003287	53.048756561742	5.27243314000101	26.5112708549859	1	114.973932719731	11.5377347027534	142.282408260973	52.9159991754568	.907851401227526	82.1950937530783	75.42484041641	26.0651441445807	97.4874435793026	50.4960363488353	204.173694454366	206.603382265312	14.1782475308399	6.84497400519904	37.5422814562335	34.2179274360969	20.5	192.3985553	1	46.06970722	1540.15459	3171.422127	1297.093781	1862.633218	6259.21485757863	5987.31306050104	3527.649691	24882.9406422374	2629.853	2087.197
958	1	35	0	87.2055786656711	140.373567122035	17.8	26.0419351029705	108.940736294477	116.005373052176	.939100779801624	.776077280986728	.104656322460132	23.7367853859576	51.7509457795487	1.26804405483939	91.5532539449887	6.96505841706316	25.6230449040886	1	119.240873962175	13.6827717647393	116.70253326057	32.5681697984692	.869424522481859	56.6309712009097	60.2355967757758	27.9476194514427	89.5395223019295	41.416048351326	184.541097526555	192.384712161074	14.0724369172356	6.4209157340345	61.3705301525188	31.3147591946181	20.39	208.0008585	1	53.41337444	1662.4299	2423.422193	1398.022113	2324.288466	6830.80442689243	6525.72011352459	4649.948222	30372.9870715906	2419.137	2165.919
959	1	43	0	89.3506505537371	160.239909473341	16.8381127827306	24.3118066792376	108.727394404355	97.1979914435942	.992643131210934	.611976491249516	.0687356031194795	18.2489940773812	32.5658477018878	1.33457040970214	144.676891342952	10.7637957605795	32.1953338278458	1	123.335372366593	3.70772414749954	119.100206645788	64.6493557420326	1.41723327487707	83.034161838732	66.1555876022176	19.7574254949577	87.9250547009142	43.1048069962999	218.372531465313	197.425008991268	14.0698125596624	7.51842664864234	49.180480340845	10.0879138698801	17.8615898170392	226.7991943	1	55.8568229	4584.383426	2500.312242	2909.576107	3666.727604	6789.31229523383	5229.21237753704	8621.743697	25027.493226502	1811.063	1908.126
961	1	37	0	79.7866690490628	152.378305377206	17	25.6242252109369	108.514850146137	116.661218089401	.93017072788473	.71214107465963	.10114096900622	23.5515510567853	44.021433175749	1.37581195708755	94.5850323564388	6.56603619993791	20.8800077618216	1	100.805571289675	6.85262695897836	101.495293999033	49.7790446084691	1.09882023732644	70.946626409539	53.7783799345489	28.9197841538698	89.6649359117146	46.0608830557903	192.518101008638	195.503355825786	10.7117548698734	6.91001361851959	30.4257516542857	27.2128023273399	33.44	255.920346	1	65.71904694	4082.140843	4738.686083	6106.34211	5183.616307	4963.92034518067	5304.26963348873	9426.087994	24552.1370591596	2336.396	1896.282
962	1	29	0	69.7782609069545	159.258651092125	16.7347996415774	29.5751616577618	111.069907148136	112.067131602729	.952109135140199	.667496536202088	.0877891751516145	21.6813197614974	34.3292096809892	1.18141641319497	131.353346707384	8.50080752821959	17.6429502097075	1	87.4032193979947	9.88608991316287	111.409360286023	42.1788293957361	.689624325785553	83.3770572574576	72.6971794037963	27.1759827834321	97.4144518445391	46.465869677806	174.864239882474	182.936053533631	12.4797538864892	8.45815586468525	49.7870769271394	47.4331942313584	9.86031017819187	238.7825361	1	42.52621354	6417.820951	2624.162913	4918.411858	4034.40279	4404.1497069085	6286.07432482764	10199.28039	32660.031198815	1781.667	2069.151
963	1	31	0	90.7827113525709	155.847800396907	17.208091589433	29.4843358788639	130.255461413413	96.9657906250213	1.03012602266826	.553244629422261	.0795530221440131	16.9883898554835	37.168100986135	1.15449809850659	97.8524449711229	7.3860238424124	22.9871151567262	1	90.1925577938091	8.32483084446867	142.77114321664	57.2559232446947	1.07014963304973	88.6533407031675	70.0079354473855	33.6125859272433	93.1097622619709	53.3953984863474	141.910315990564	193.581861821876	15.7105882953852	7.7082714349337	20.3437593830749	-4.26107490062714	37.0179629448103	247.7049532	1	50.51696805	1921.738554	5043.792167	5979.268534	3985.179572	6157.17164074536	5626.03219187818	10235.6279	22520.7630288642	1966.848	1819.769
964	1	35	0	78.1017063065374	166.333951437729	16.1487505869591	26.5909531081561	89.0262112128548	110.110869890108	.957202896641684	.730197823990602	.0972384613051545	24.302959157736	34.8273415207659	.919758607372642	104.906656522017	10.1976489511464	28.1933061195072	1	115.965525340609	8.80381622915738	138.137276806054	46.6866557568137	.819290075922618	71.9111655547022	35.9942342229187	23.3430219547008	77.1689394846326	37.9756820670736	201.862989145404	176.807250681741	10.1160390022211	7.0025336051578	17.9042763141915	14.1767110107467	23.4204532665899	238.9392057	1	55.98711257	1372.363396	4018.366279	7641.837354	8851.58195	6825.40104500018	4536.9595802296	9099.272246	26495.318540241	1492.927	2216.105
967	1	57	0	76.91196937114	182.789839042351	15	30.4580280725932	101.853763509018	102.621996974165	.992513949369543	.557217863107912	.07724431636757	20.7490678406597	23.5252624449854	1.4405543301022	92.5709347180116	8.22885322523969	23.8586222217418	2	112.63881215686	10.6879840940237	122.618783709186	56.5973408911377	1.65935891204048	68.2525814832188	78.9037099466368	22.8238183555659	98.40222191473	36.1279545358557	222.474095107493	191.644017427461	12.7079868863802	8.67469467416522	43.4196206544875	30.2987472220557	38.32	229.0899261	1	52.22544021	5623.759428	4336.403329	2894.091675	1709.370518	8756.18118241982	8933.61848282802	6885.506943	35369.4006004953	1866.581	1728.829
970	1	27	0	83.8464318196056	157.450771166361	15.7138315848133	24.6967157509644	102.948683348019	89.8361798033002	.934180550301244	.631138319071761	.0810004597697698	23.1626174202538	29.5077770411881	1.143563789404	111.862629002699	13.699180588231	19.547259083853	1	98.426175812303	10.1859366739169	121.296220256743	60.7691830433323	1.0822386366257	50.0562113705382	85.6017587111564	30.9108955358388	113.432348613511	39.0760456006974	186.249642440991	194.114639270701	14.6215229596943	7.77155715719637	43.9294581104768	43.1785325417295	30.2111454351689	191.0664025	1	59.25843995	2704.263016	2096.192366	5698.692866	1913.623186	4817.57143753581	7096.35043059476	3495.242803	28451.8574213726	1593.026	1834.548
972	1	32	0	81.1124429976044	166.713401722256	13.6163253450068	26.6450898707844	110.130544640357	99.1096219774627	.957347335769009	.732301748989266	.100938220268348	19.6656785040395	28.1241952658165	1.48638253772631	48.2858359210339	8.27665664725209	18.8996358736826	1	109.82457391324	15.1438105720095	80.9830927005969	51.2955269792583	.904643879947253	76.4223991103063	62.2210282572196	20.6714335641882	97.2285136108403	40.333167367382	156.635494507093	182.218139343313	12.6792842911324	7.00786847370473	16.5422170488164	55.4778840523213	11.957218425232	251.9805287	1	57.39098926	3718.233028	2784.812988	5503.066089	7518.969395	4766.09403741546	5535.33374223858	10038.05901	31012.9603955138	1552.139	1448.478
973	1	25	0	66.0306978563312	181.893068277568	15.5	24.8923265088233	74.8515366213396	93.5896070130402	.799784709117437	.411513958888837	.065100199571451	11.2059528280581	20.1507781220281	1.13974935026326	16.7431196952858	3.08007655465297	29.4105822881684	2	115.471634343266	7.43273638412938	104.696615304856	41.3236156115017	.893482026891434	87.7425947590091	56.5063160693098	30.0304453351418	87.4014167491987	53.8008124647604	150.528609739849	159.140522428788	9.99154670654389	7.63236057232716	15.3614780325443	32.4066261984408	25	264.1287494	2	37.99297362	2361.272446	7710.217243	3605.105829	2463.026957	3737.00698774337	3794.45635744923	11096.67537	15870.4315127397	2504.667	2069.553
975	1	24	0	86.5794577140914	165.173827280989	19.1850904633757	26.7908491296694	105.942348823533	120.461845007143	.675026117276866	.4791337487899	.108887800590368	27.0623751778621	36.7185195651546	.966890805605799	116.522607915668	11.7304258290125	20.040785924581	1	81.4525774632348	8.87522747940384	106.969223068125	37.4016584524652	.916365902411053	92.5963867706014	52.6353724680957	16.9169780443772	99.619920789788	48.972568952624	195.64942025044	171.152733400668	13.523098923522	8.61881531842591	47.4192984205438	42.8896679294994	28.8866164686624	193.4175009	1	59.56140401	620.4197739	2210.692519	3091.292348	4134.813884	2860.21151006222	7861.87939703465	3149.77306	27625.8550153434	1379.742	1496.553
978	1	29	0	93.7621091299516	158.402016222419	19.2310599635821	28.7058557078708	97.8850806908449	107.477855443634	.912950874861417	.483486435818486	.0798415593381505	22.3056915122434	31.875104211038	1.32947323759552	89.7691791597579	7.4037744505069	21.1588865375656	1	112.395940535091	11.5824055344652	68.1499405596405	62.3531362785725	1.27297832022887	85.1197127706837	86.3981122720288	25.9609751689131	84.3459986449452	51.0822715163813	182.098416446926	185.477004378918	10.911664967332	7.52980545054306	51.147826520144	38.9736656870227	22.1223735428794	259.1235	1	54.85084218	7297.624062	7175.814982	5233.06633	5965.465815	5596.39721651562	6150.1121428702	11013.5255	29212.9212235741	1335.136	2016.896
979	1	40	0	83.9479229043354	149.079050318571	17.2	32.3873812905513	108.617332009133	96.6140358285047	1.12423967260756	.728588837781203	.087553517631006	23.5963343659535	35.0780913915444	1.32793239056494	87.8792406876052	6.07337619695606	29.1362023946713	2	108.414152160985	10.064978336115	112.057181068769	52.1723053578171	.803134364052676	49.6782821097877	74.231110430439	31.4828766476712	94.2374279271462	40.3604363983904	178.448886925762	173.419976943987	14.8515646484564	6.17195520184469	48.1923734645243	39.2788595894526	11.51	259.9301899	1	59.87889951	2756.656737	4031.116315	2273.867065	5986.47014	5373.63486424147	6374.93668969546	10456.62621	24172.9953308095	1751.051	2351.753
980	1	43	0	93.1909962672216	177.541110587918		29.3291165739938	103.929858182033	105.514731381263	.984979602577925	.585384747441734	.082014671060635	21.6035099728473	26.6030645937416	1.31606192743141	95.5564473167845	5.83955798748513	16.8121876514051	2	102.758983691805	12.3848728031007	89.6195454614935	46.7961912261671	1.2899854227202	77.692310540122	70.2304342312273	22.5727015427983	89.6173864170851	51.8996073322487	217.402141545783	180.89061475388	11.6796609487617	7.51537164482288	43.9859618431656	42.1794805838435	38.71	189.5229173	1	58.11330427	1710.4253	1844.841682	1487.324545	247.9092195	6917.99086274114	7092.69001566281	3485.548272	30919.9183043384	1323.641	1666.171
981	1	39	0	79.1549666447099	182.076081348932	14.5	26.2034744814737	98.9359300646756	103.436951712705	.956485360661719	.54337686384558	.08311032958021	19.5772769204964	24.1013834082507	1.37662263678364	57.3439818999584	4.99324361707707	27.9170032677066	1	107.697333330725	4.82095221942291	122.004599612847	48.2450703808281	.897690031502862	79.6010539841227	64.9120104853791	22.4242980493291	83.7114972807467	42.4043687466765	149.663099470083	171.13180592758	13.5469456684514	6.72934715717274	42.9214789871476	36.1256241679075	28.11	190.9605714	1	52.58126182	2699.13176	1755.897534	2567.878148	960.2510494	5352.31732908869	5466.53622121084	3281.632056	22766.4826827968	1797.905	1732.941
988	1	45	0	76.6315035736479	174.298314686632	15.2041722407521	26.0593243511394	90.1874813329196	101.47458332422	1.11819287212566	.709055628298665	.099817247130035	23.1308042050805	38.4477086450788	1.54131747290492	93.0642382191407	12.0079538171587	23.8511537680519	1	103.418879946868	6.12274635637877	128.628134532453	49.4667275384854	.896779251887347	64.6123557492683	69.9450825422828	34.3133152151713	96.2600711468403	37.1567798588076	223.129579838307	183.897262104147	9.74721343480051	8.07680505455501	49.30133854429	38.5795225155889	39.3276929520653	193.2686121	1	37.345759	1171.12882	3383.603376	2065.247322	2258.345837	5229.97453409713	7425.47473529354	3792.731699	21759.2763116263	1667.706	1544.741
990	1	36	0	83.4203676578763	173.973788787145	15.576800973955	25.5038595569786	98.8081268636743	103.502314267374	1.05667205843783	.736284544522641	.104651337889722	20.2612420101068	43.535079127294	1.25897903085686	19.1402858054615	6.47737997293298	22.5379370966461	2	101.774887555759	2.54427124015056	85.8519634471741	35.9916324365186	.974720446718857	71.5673424513807	81.0774000101374	22.904527274135	90.3849047667754	45.2990243552194	202.932938039332	161.780392772635	12.0439058355056	9.58603036248241	20.6629920233972	52.5211895364337	40.0917639984982	192.2016634	1	44.69873718	1294.051804	3535.361662	2285.860894	3769.970085	9135.37570632994	5302.02106639277	3709.896854	25205.8576430718	1813.543	1657.741
991	1	41	0	88.2261283548723	175.626476872247	18.3	24.7245120716252	83.5793125890195	108.862883098307	.767748475975457	.475892439895702	.074310807469556	13.9714155921117	28.7729592513995	1.08185406415736	39.9726420239997	6.72820502708437	29.0395444809983	1	108.282079887867	10.6967913451372	122.497344646865	70.3358467842918	.748300564684905	44.2234966864344	70.1172714898275	18.6431671560276	98.9779121278843	34.9411599219311	190.554784365813	208.706415959168	14.2086655811407	6.28529552208493	32.1770585236372	31.7782636051415	31.46	253.9694935	1	54.17147692	3083.171701	2435.075213	5469.423312	4880.926352	6308.58541322232	6436.77982830559	10628.65884	23801.6775205324	1958.224	1449.239
993	1	35	0	79.2062341890269	147.372051014565	17.8063631159748	23.6630131767597	83.2804602445103	100.786258407155	.955332566262223	.79242961697164	.101799313481082	26.8608002291294	28.2799587390473	1.22466343196109	151.7507937952	7.00100972404762	23.7343373590615	1	104.07000653063	10.2629958862613	127.542231964588	58.1930393005605	.856177816784475	51.0881058692758	67.1687249095994	21.5303262544912	87.1806958152738	54.5329103310651	210.151190488425	155.987038851599	15.1589470169507	8.48465688046708	39.293367985345	33.6885374053381	38.3019739223528	209.0643784	1	44.8651406	809.5241861	1990.188712	921.9584803	987.6524195	5636.68237483595	6602.10190582089	4652.842234	18367.8290037496	1868.623	2307.319
994	1	38	0	81.4395632307278	160.490998223133	14.5376189215458	25.0749673214741	83.3321377334651	102.787703816561	.868081954193622	.670728630261146	.0887674144651683	22.3180233509047	32.4501040418982	1.43598707250319	74.0981947065491	7.69846949220955	26.7438753361115	2	98.8020551932568	6.36572468716768	145.047026378568	42.7937774171296	1.18222530090716	66.0269394705392	73.2066806094663	26.3467896426155	95.2343146004714	38.0888300291845	187.566088273335	195.24863364466	12.4700550349895	8.26999820243436	37.7300284475205	33.6586059347028	28.652123723441	166.2694888	1	49.29098625	432.8929915	624.2609086	433.2014239	464.4647359	3770.21189088933	6206.09336075373	2451.150016	28656.844339479	2163.709	1585.329
996	1	41	0	91.6572062122577	180.341422037309	16.6	37.3625200204551	111.533672720048	108.549481006194	1.02749153368761	.618458429905107	.074313460397824	24.880259318042	26.8213070035252	1.43530415705405	118.456492192173	8.24678763583551	16.0779525786638	1	108.209191183676	9.64592377131339	127.801709797495	48.1271439739503	1.25633520696487	75.0974386087619	65.4129453878268	10.103924574214	102.114101132756	35.2817931848112	225.464505597483	198.746686161321	13.7596847227542	8.49348001488688	47.4411009639443	41.828253294254	45.04	241.5951042	1	55.18074433	5051.359277	3998.169187	9665.747965	3020.432158	8031.01285983576	8059.59782356513	11259.29442	31033.3677740418	1691.49	1735.929
997	1	38	0	76.6167470221117	138.731050992385	17.8982814253832	24.5363136273809	106.202318789088	85.2451642355882	1.12820331651019	.53742731147795	.100001640814357	11.2106465015095	32.7596539742517	1.37552350093145	101.175726219536	6.77762372812431	13.2903950578533	1	92.6502239355177	5.16779056193773	127.1733750196	29.8515313866956	.624843746662373	49.7818873048527	63.7335247674782	23.4776999301394	94.4073394898587	41.7890103157988	187.535625885168	177.981194610475	11.1348476911895	7.42715987850097	25.5648774276488	31.4635813992354	16.1131976659817	214.4291568	1	46.98767159	2563.738129	2690.500772	3772.379056	3691.099219	4571.00014792755	6648.944520941	6668.633733	26156.8807824224	2006.584	2107.902
999	1	20	0	82.0130178300897	148.056327543338	17.6047411008913	27.9347679098137	88.3294655117206	111.57596353651	.923576717467222	.682519924388907	.0833752191029489	13.7568751445506	32.7981678916403	1.43271252777893	56.8328073787241	6.89826785925397	25.5950111785263	1	76.9156631878577	5.61993448424037	138.945262804162	33.7478862698772	1.00241456038784	88.8492367669824	67.3968511919084	20.933320289827	93.9241897563043	42.0523988445639	208.414912806795	158.525984261069	14.4462342268322	6.87802407607087	22.749190970324	32.160258888267	14.768818977609	263.2482744	2	45.96579063	5359.643022	5620.637022	3618.13525	4026.064997	5381.18166624568	7116.98140840977	11765.41864	32592.5903476891	1572.564	1958.084
1000	1	50	0	114.471900158242	177.97717691763	19	35.0850104172307	113.444436641876	106.960518622771	1.06061973242643	.637410024176186	.07934507458622	25.7400678499368	27.0481571639659	1.29774515374835	96.120429306602	6.43236063787189	19.7277893726277	1	112.867095327005	14.2820638655976	128.815375748673	59.2659484127653	1.14750961842423	88.5461595012457	69.7189196316613	15.869283899694	118.833162054434	37.3145040611562	175.735069160175	224.685468815733	11.5511932992376	8.46139201862679	67.377557373431	64.5600219992921	61.68	250.3734129	1	62.11605866	985.3415678	3564.382847	4083.578486	7075.022975	10003.2781574409	8667.92051964148	9326.338739	38763.5338736	1563.422	1909.854
1001	1	21	0	88.8614083425491	161.323554220609	16.2981026909765	22.8603768264875	107.219306669664	106.324801471332	.754113229957875	.627327545366279	.0834573601169395	21.1403104761266	36.591889708332	1.61875403460115	69.0503869028005	7.59771237222885	26.1802860257798	1	91.5222231316438	2.83422724602278	105.011037774209	50.2789006228268	1.26492656363407	62.3648465482984	61.3959619486122	19.2555072013638	108.275233984838	59.4391772260424	208.535454960831	167.361265993968	17.4025976866484	8.22026011998168	32.5543805905618	29.5909272608114	28.9002247831377	242.0112833	1	57.9931092	4212.831992	6115.335406	6822.552021	10011.52876	3926.3503033109	4809.82981863432	10931.37702	30789.9995883636	1232.503	1691.686
1004	1	23	0	78.0257976049907	148.436978360871	17.5093910405994	32.2480647228658	98.2944488035864	99.1876395698491	.979442520473094	.61859487509937	.086682653429365	16.4679697111715	49.2772703333758	1.46467108020559	102.808218277515	7.57525376481062	20.2152674808953	1	94.0404411568597	3.16723873107694	111.901674315566	37.5965449771611	.744761532585835	59.0144363234867	78.5210150397616	26.0347192730696	74.9138564665336	51.4203625293449	205.494602626452	173.66836163972	11.511926013534	8.96373032698029	31.5682518652175	22.4612618694082	27.9923558031442	212.5914375	1	47.05482561	1938.05807	1242.767106	4441.118289	5499.214477	7129.25231092609	7971.74635700881	6879.529297	28086.9099393603	2245.646	1977.86
1006	1	39	0	79.6530369925313	148.355564836529	15	26.7850644578866	97.707097231294	111.175457550242	.878854914423345	.658600823898693	.089607781756413	19.0938943689035	43.5252183109866	1.22334898016866	55.5308590025397	4.33771284021588	25.902460785961	1	98.2102508511161	10.1761661628261	101.11063572047	33.7459331300051	1.02502656570869	59.915774444351	62.7147974782856	30.1849992865318	101.64884737489	47.8478696145175	150.376175148587	178.423375018319	12.0282707333099	8.92492944026599	35.0301095092727	26.1088406053022	29.97	266.4487806	2	61.8021958	6355.254289	5359.535965	7422.121275	4129.207259	5193.33037926117	4732.70587361185	11626.7004	18796.6031110554	1789.286	2491.564
1008	1	34	0	90.7308883444639	154.826965353743	18.100870005961	24.5185530148447	103.185352059314	109.175364776733	.809274470155651	.607670820549538	.0839714720060001	25.159191121289	39.0946213125135	1.54187626644969	92.6751597963274	7.35759781288216	22.9294988947426	1	93.8290473033267	9.26359649634978	134.33276042412	39.2168268413952	.560435605619568	89.0331115845765	54.0279657443461	24.2150864020223	85.6015583544795	37.6094035395654	237.697870518779	171.740055520495	9.9742087604478	8.35700720723544	41.0317807057872	34.4012038112269	17.7087367268541	231.4818244	1	58.72125748	6165.761882	2759.185357	7427.353477	5783.126891	1428.6522975564	6971.57867144793	8260.943284	27955.7921809319	1355.49	1270.921
1011	1	37	0	73.8487430982641	163.382318259857	15.9317965375667	17.8063365966082	89.0819814279675	103.279414168996	1.06047724784585	.762427851490793	.082263503711205	16.7994969008723	29.3404543450451	1.35214475772344	112.552973907496	10.1850151602441	24.6864282451919	1	106.454565214473	2.93810063591227	134.953545127762	48.7450946517056	1.15103327061515	48.710643517843	62.0148867355892	30.6978554968955	74.6040234539541	52.0825860853365	198.796799425501	180.859997726366	14.2341982700396	7.91534311953292	41.1944256433053	16.040593072772	24.1335801041714	150.4388206	1	61.35756203	1364.545258	1129.58418	564.2658632	10.93542576	9669.75113734603	7943.26098294929	1197.639451	27568.0495784618	2218.228	1203.702
1013	1	32	0	89.4018607897888	176.0524298331	16.7254857337102	28.4075450836681	101.95155883173	101.804518443445	.975165996804572	.811438474606257	.0948933783293469	11.590316883754	32.9493379618798	1.08791217240039	145.966063702927	6.03940415909456	30.8393327066791	2	101.772361434225	13.0052792999428	105.259895988245	61.9000351130962	1.0786756911315	67.1642228047131	58.7244508651493	36.9988802655134	102.015200142429	42.7225168145669	171.663832618826	164.67356817855	13.9370954548009	8.07352309744892	34.9708352535963	35.8379689714056	28.6319465834822	249.5333388	1	34.75851181	2959.28795	4246.225568	4039.522108	4482.928515	8085.20764004439	5296.87332638074	8599.284354	27144.605898342	2111.944	1967.252
1016	1	43	0	94.2054809758556	149.625369612942	16.2898381126215	20.3885157462209	97.781480149366	99.2114490042732	.642867839813698	.576778864391963	.101299517948122	16.2536300042993	28.5176042476523	1.00545920172706	69.180165885028	7.9415413872659	27.3685517675825	1	119.196184671775	7.51279986867448	121.804495918303	30.6666182646877	.844897353998385	79.0945172814827	71.0987947613758	18.301438164257	101.799067821499	56.5456516646664	164.656751197064	179.559217940259	13.3283633749466	9.97076217369176	50.9215533332899	20.6386890567373	21.0876607474347	256.7795105	1	66.43917723	4778.530648	3892.698611	71.29008584	7473.74659	4904.51367405709	6869.89716378972	10266.5334	23183.527279456	1711.984	1939.097
1017	1	40	0	72.2385871084407	173.86991476058	16.8	29.2289096376771	91.6427834755741	98.7095661910716	.928408329727451	.527076714805817	.073244942301827	16.7974028857206	25.0548996619381	1.30436570819587	61.3935782005995	5.04191759670319	26.0734071363695	1	108.348392283442	5.56831443088595	122.075721093017	29.8131284478586	1.41685556804296	70.5339108004846	71.9739333007892	35.6760929813609	83.5222888577846	49.8581485973264	204.093886294286	184.202218532446	10.8018439474516	9.16787031250424	19.7516783322208	37.3277444799751	17.76	228.026438	1	45.80063242	3428.510702	2818.875722	3251.315899	497.5700095	5349.33225631539	6593.34297475289	8447.039542	26080.4783414642	2016.704	1010.98
1019	1	30	0	98.1980341393501	178.135979770595	15	24.6986210842588	116.210412235931	108.372710928787	1.07232172416813	.652369119285093	.10266460646768	27.0105247358059	27.5819045256566	1.43596207656429	118.522909392454	8.55559540436005	31.1142378652003	1	101.098260908184	10.6977667782048	119.303702886929	38.435683917487	1.07210287018679	68.7276713757892	79.34550609297	11.4871718930081	119.039862309	41.1233773976564	204.989056454506	177.00244928943	13.7295574146672	9.44238969217695	50.647668098798	26.0931395536172	40.42	202.8834911	1	58.7812614	1131.498953	1580.649046	1985.068258	3495.117944	5993.88955984614	6709.97953116603	4368.57057	26330.4700132721	1533.948	1772.741
1021	1	48	0	113.334432626143	184.575222616666	18.4	28.8899844513289	101.718036416292	123.452718121698	.82394327126941	.551092584228084	.079520614730774	20.6935930825323	31.2312151189462	1.19090531355838	80.6532075253007	8.30837706053282	22.764875949244	1	110.271228029509	12.5751886621729	109.487801692841	38.6509840507642	1.26804513633251	88.8883381118358	63.9335010518989	14.9393099996087	95.7175265434489	32.2291150394594	194.548927113821	161.774514051504	12.5066826709779	7.28255327934749	45.4358930760209	61.6173946177587	21.99	269.3370175	2	53.49432777	4138.320026	7189.324595	8163.657771	8986.476946	6698.65029925131	8022.91778603103	11863.60683	29001.7410002329	1889.624	1687.748
1022	1	39	0	87.1295394364861	154.29631612252	13.4149250192568	25.9585086824372	87.5321751713054	117.931066860096	.939359724723909	.630144514211133	.0949212006817688	16.4346094455104	24.9184542704897	1.51843094822951	120.256899028446	9.70858409142529	26.9206936116883	1	88.1968717596028	7.81628915570909	124.684977051918	48.0690194914059	.808750851318473	75.0794596972992	33.4058850612491	18.6520347293699	87.4751288088155	43.6100972415006	190.331445567601	196.464882719447	14.484633093141	7.29355180989223	39.9590771797812	21.3739882382797	20.6871670292458	230.1027121	1	69.76056093	2814.554485	4074.55071	5013.119117	2386.873585	8143.55354415253	6944.02643895242	7447.387085	16344.5893728058	1919.354	1703.387
1024	1	44	0	112.134772734717	172.133380571147	18.7	33.8856099965633	112.854334060336	116.46644821245	.968985796273916	.655621435458242	.082143932096822	25.472858685835	33.5707187450769	1.28278578843742	104.560405421694	6.27049728773578	22.6253867468331	1	94.7210059417412	7.37902328686323	104.425703112531	51.4288616512204	.838219395466149	89.3191657520656	84.4313890966005	33.8294126372784	110.963715921098	42.847515704867	193.523017090221	189.652868609701	12.1757630237378	7.07347295296204	56.1425090431585	39.4242232282413	42.74	218.4828486	1	66.08653885	2389.766572	6064.025805	2899.155003	4268.595102	6962.03939645056	7450.12029659119	5176.913037	28350.0172195127	1861.8	1722.614
1025	1	38	0	100.408657544758	174.038271749276	16	22.0306171866832	100.309112925199	113.804645297758	.881414925223401	.576362382348331	.096753547922035	20.1243800962699	31.5670242154772	1.21157608554808	80.1688000790301	6.30061164047302	28.4548794499424	2	118.336966731003	8.93345596875588	108.167671270086	52.0135757949902	1.56811290429905	72.9959754859447	61.4476348900935	19.9705064611626	81.4943475939799	50.2098797570798	201.096828403533	178.859960341069	10.9410648489255	6.91968717596028	30.1256477490533	32.8050672072859	26.63	229.837367	1	56.90812068	4925.543074	1073.075403	6338.791774	6359.554401	6174.26418708055	6421.10980302823	8593.628715	23217.8660502541	1525.551	1210.274
1028	1	41	0	81.6012255754322	179.204999843059	15.5	25.7531801909645	110.229356798343	105.183849700377	1.04796845820284	.61510201665622	.094420935944129	24.3017909668755	25.8453840276873	1.49864060608009	100.438890753147	7.95321026402347	26.3132849997201	1	123.232030924992	8.70939399089548	111.88513536664	49.0872538546682	.898505251773167	76.9577685129188	60.4719392058469	21.2006411401962	110.509788808122	39.3550923237344	196.68359631265	190.633428372676	16.6077307054773	6.31155320508406	47.4751914174412	34.8664198958286	19.16	211.5463599	1	49.37443045	2926.764986	4317.10658	6466.932756	2917.207904	5738.83188886248	6362.84473026171	5594.976033	23902.289007674	1292.836	1853.236
1030	1	42	0	79.661978361255	153.873796504166	17	28.0329013674782	99.891081875423	104.518304214987	.955728115048187	.649175390123807	.087263444078901	19.9570958678458	36.7577192800084	1.27367026411963	74.2631061018555	5.80681186318136	24.8870645211136	1	111.481988066298	7.52979527885327	100.110741924174	33.0604792805389	1.04035832186346	64.6852857495542	85.2193889486371	17.4109382593306	113.792559911963	44.6459094947786	188.514742275001	182.85015688758	15.0452733775135	9.3487055988051	35.423886396864	17.767429512227	22.54	263.4316229	2	40.90284883	5228.304711	3031.308676	3611.231731	8967.153261	5616.71824166842	6034.82040256131	11110.9242	24102.610445334	986.969	1801.111
1032	1	36	0	78.0131169751112	173.8430943985	14.5465722147637	26.18234624248	124.855573090259	96.2169445198961	1.02512805369624	.635731992637739	.106199075955432	20.0276119206101	31.1469657086564	1.44074154700618	95.3264082473295	10.4136630377645	21.56462997286	1	88.9313228373358	3.23542354886886	115.262375472928	49.9694007126818	1.06147623682627	73.5027437661483	59.1851679118845	34.6201332528144	96.401331590183	45.5500301136199	220.365216167003	149.476120895706	15.8205716706812	7.67857400002249	50.3328283178853	27.0207770881243	28.4637764656509	232.2364208	1	58.98963573	5208.449587	3718.97739	1044.528754	3907.250583	7292.75399245322	5315.06140142679	10095.85567	21497.9923536011	1144.246	2061.718
1035	1	39	0	89.4303609431372	158.218184605823	15.8981115822971	25.093055352103	95.9615676086978	88.517953635077	.973548153523007	.605985585984308	.0905949476619426	25.2786705307662	35.3970496840775	1.16614072208293	84.3425908006437	4.81935976291716	27.0754890414959	1	123.044843379059	11.709058356029	141.029483600112	45.0297701414383	.796799636189826	87.1154329109413	57.423623330571	32.5217652667779	108.183897979412	44.3715739542968	196.962100774719	201.119785742485	13.4008100849111	10.3819117137056	40.1983106661355	24.8158345129341	23.3749933107902	212.3571631	1	46.60511458	4526.999313	4554.27324	4350.463836	4074.38814	7141.23581311665	6623.87884696014	8459.981091	23614.8653735872	2188.644	1456.714
1036	1	39	0	85.469927398517	170.180695446441	16.7	24.5483600009175	112.401236067992	111.57281351171	1.00742494995159	.660481706066165	.102008012136576	25.2687861727456	32.2565814406042	1.45510076398033	122.976045446311	8.66391654147236	21.3873084450606	1	101.037668097415	6.43065728934016	111.673289039492	29.8946191731375	1.52757527024951	72.0072751643311	57.5057097748795	15.2735802354291	91.8519461061805	44.1737885213515	229.782791519538	185.450427251053	14.9248896978796	8.15556587489555	36.2130322122248	35.0069436484628	34.13	249.1448368	1	43.56377567	4322.328106	4481.008556	7087.516704	4246.165443	6319.0331199221	5979.01096548958	9200.275611	26500.4525266704	1689.463	1715.896
1037	1	40	0	83.2967292453395	155.621682354715	16	28.8989290967729	106.379993232666	110.256381321786	.964842052290771	.683580794289252	.090553186841902	22.6340575644941	38.7934924101812	1.33399603609343	75.165601329248	4.50906043047244	30.7972462198231	1	95.2766649029218	8.54531614447478	106.862645280591	57.162611836975	1.67111427066848	62.8700593803369	89.0906076719984	28.7394199858245	94.5541912893532	51.3510523179721	160.884929881431	167.936319611326	13.1808569873509	6.16092030262807	48.4914835345699	43.3989251581661	29.05	219.0619694	1	74.19951353	1992.246219	2889.414539	1902.887117	4568.562939	6120.62338328178	6113.39511729602	7278.165031	23628.9224125358	2635.587	2288.985
1038	1	39	0	73.8229566497321	158.167025528848	18.6189845812041	30.2058343878016	101.099603312265	103.797225882503	1.02479115412134	.599028951959917	.0899666855476098	21.3135355655104	29.1738299134595	1.30563538146205	46.2735722995247	7.42931567652995	30.3663377088436	2	117.271380107151	7.86416381994204	123.539729954762	49.6628771239484	.815374019110459	58.5014267420047	63.6137215778872	16.9901559880818	87.621325534652	45.0508118824218	197.712233814847	186.99375050317	11.5475945767481	9.3373624602129	41.3363477440435	26.3520529187517	18.1198613012384	246.1219833	1	54.97370275	3762.579591	5033.790227	2668.534106	7680.463367	5012.8617778793	5921.18868845515	8803.603476	17131.7047412449	1915.425	1750.93
1039	1	44	0	83.7956749818113	184.401145330747	16	29.767864829264	88.5876088733785	102.779209373519	.861921486002432	.48040704256194	.06791922407613	15.696048927859	23.0449613752022	1.20563955180445	53.949046114391	7.44065916872326	24.8825111358892	1	110.278859589453	9.87244535633363	127.91194404682	57.0013811637182	1.31984431567835	66.5889832158864	60.7320421850018	29.6905605561042	105.851272817381	32.0720179135096	202.575302990736	192.873054528318	10.0185052557616	9.92179503604421	40.4247998579813	40.7617770582729	25.31	189.9711447	1	39.42226422	1425.012902	1314.474508	982.6672517	2549.976734	5799.0348674648	6259.41847070499	3938.857939	23775.2698871191	1292.052	1979.513
[truncated: 1,593 more rows]
[truncated: 83 more columns]
